# Supplementary material for: Plasmodium berghei LAPs form an extended protein complex that facilitates crystalloid targeting and biogenesis
Source: J Proteomics. 2020 Sep 15;227:103925. doi: 10.1016/j.jprot.2020.103925 (PMC7487766; doi:10.1016/j.jprot.2020.103925)
Supplement: Table S1 — Parasite proteins identified by AP-MS of P. berghei ookinetes expressing GFP-tagged LAP3 with and without in vitro crosslinking before pulldown, showing filters and the proteins eliminated by them. [file mmc2.xlsx]

## Sheet: TABLE S1
PROTEIN IDENTIFICATIONS					PEPTIDE COUNT								SEQUENCE COVERAGE								PROTEIN ABUNDANCE LEVEL								ENRICHMENT IN CROSSLINKED SAMPLES			SEQUENCE MOTIF PREDICTIONS (PLASMODB)				TRANSCRIPT RATIOS (RNA SEQ DATA, PLASMODB)		FILTERS
Protein IDs	Majority protein IDs	Leading AcNR	Protein Name	Mol. weight [kDa]	LAP3-KO rep 1	LAP3-KO rep 2	LAP3-GFP crosslinked rep 1	LAP3-GFP non-crosslinked rep 1	LAP3-GFP crosslinked rep 2	LAP3-GFP non-crosslinked rep 2	LAP3-GFP crosslinked rep 3	LAP3-GFP non-crosslinked rep 3	LAP3-KO rep 1	LAP3-KO rep 2	LAP3-GFP crosslinked rep 1	LAP3-GFP non-crosslinked rep 1	LAP3-GFP crosslinked rep 2	LAP3-GFP non-crosslinked rep 2	LAP3-GFP crosslinked rep 3	LAP3-GFP non-crosslinked rep 3	LAP3-KO rep 1	LAP3-KO rep 2	LAP3-GFP crosslinked rep 1	LAP3-GFP non-crosslinked rep 1	LAP3-GFP crosslinked rep 2	LAP3-GFP non-crosslinked rep 2	LAP3-GFP crosslinked rep 3	LAP3-GFP non-crosslinked rep 3	Average LFQ crosslinked	Average LFQ non-crosslinked	Fold change average LFQ crosslinked / non-crosslinked	SignalP Peptide	SignalP Scores	ER retention motif	ER retention motif positions	Fold change transcripts gametocytes / asexual stages (Otto et al. BMC Biol. 12:86, 2014)	Fold change transcripts female gametocytes / male gametocytes (Yeoh et al BMC Genomics 18:734-750, 2017)	(1) Present in LAP3-KO negative controls ( > 1 peptide detected) (2) Absence of a predicted amino-terminal ER signal peptide (3) Presence of a predicted carboxy-terminal ER retention signal (XDEL) for predicted luminal proteins (4) Transcript level ratio gametocytes/asexual stages ≤ 1 (5) Transcript level ratio female gametocyte/male gametocyte ≤ 1 (6) Average LFQ ratio LAP3 crosslinked / non-cro…	LAP3 INTERACTOME
PBANKA_0103200.1-p1	PBANKA_0103200.1-p1	PBAN1KA_0103200.1	conserved Plasmodium protein, unknown function	22588	0	0	2	0	0	0	0	0	0	0	14	0	0	0	0	0	0	0	466610	0	0	0	0	0	466610	0	¥	HMM: MNILSLCISFFMFIQLLNNSGMFSC, NN: MNILSLCISFFMFIQLLNNS	NN Sum: 2, NN D: .6, HMM Prob: .68			30.2	34.1		YES
PBANKA_0105600.1-p1	PBANKA_0105600.1-p1	PBANKA_0105600.1	translation initiation factor IF-2, putative	106718	2	1	0	21	0	0	0	0	4.5	2.5	0	30.9	0	0	0	0	224240	0	0	22510000	0	0	0	0	0	22510000	0	null	null			-14.3	-1.8	(1)(2)(4)(5)(6)	NO
PBANKA_0110400.1-p1	PBANKA_0110400.1-p1	PBANKA_0110400.1	eukaryotic translation initiation factor 3 subunit L, putative	67669	2	0	0	1	0	0	0	0	4.6	0	0	2.6	0	0	0	0	126620	0	0	136190	0	0	0	0	0	136190	0	null	null			-3.2	-2.1	(1)(2)(4)(5)(6)	NO
PBANKA_0203000.1-p1	PBANKA_0203000.1-p1	PBANKA_0203000.1	chromatin assembly factor 1 protein WD40 domain, putative	50531	0	0	0	2	0	0	0	0	0	0	0	7	0	0	0	0	0	0	0	264720	0	0	0	0	0	264720	0	null	null			-1.6	-24.3	(2)(4)(5)(6)	NO
PBANKA_0203600.1-p1	PBANKA_0203600.1-p1	PBANKA_0203600.1	conserved Plasmodium protein, unknown function	27001	0	0	4	0	2	0	4	0	0	0	18.8	0	9.2	0	24	0	0	0	4079100	0	2069900	0	3026000	0	3.05833e+06	0	¥	HMM: MVIIFPIFFVFVVFLSISCGK, NN: MVIIFPIFFVFVVFLSISCGK	NN Sum: 4, NN D: .75, HMM Prob: .97			11.4	52.3		YES
PBANKA_0204500.1-p1	PBANKA_0204500.1-p1	PBANKA_0204500.1	LCCL domain-containing protein (LAP4)	121559	1	1	30	49	36	43	53	44	1.9	1.9	30.8	50.2	33.4	38.4	48	41.9	3267300	3163200	20627000	132380000	32000000	73354000	102830000	63121000	51819000	8.96183e+07	0.578219	HMM: MKRLDCIIFIFLVITTILIYSK, NN: MKRLDCIIFIFLVITTILIYSK	NN Sum: 3, NN D: .63, HMM Prob: .03			7.9	22.2	(1)(6)	NO
PBANKA_0209200.1-p1	PBANKA_0209200.1-p1	PBANKA_0209200.1	parasite-infected erythrocyte surface protein	58833	0	0	1	0	3	0	4	0	0	0	2.4	0	7.9	0	8.3	0	0	0	0	0	272410	0	1009800	0	641105	0	¥	HMM: MNKYYAKFTHISIILIFVLFINKCEGE, NN: MNKYYAKFTHISIILIFVLFINKCEGE	NN Sum: 4, NN D: .75, HMM Prob: .85			-1.7	1.2	(4)	NO
PBANKA_0210200.1-p1	PBANKA_0210200.1-p1	PBANKA_0210200.1	aspartate--tRNA ligase, putative	81205	9	3	3	12	0	0	12	0	19.7	5.5	4.2	23.6	0	0	16.3	0	1661000	615270	540770	7497700	0	0	14714000	0	7627385	7497700	1.0173	null	null			1.1	-1.2	(1)(2)(5)(6)	NO
PBANKA_0305800.1-p1	PBANKA_0305800.1-p1	PBANKA_0305800.1	conserved Plasmodium protein, unknown function	25721	2	2	0	2	0	3	0	4	13.1	13.1	0	13.1	0	17.6	0	21.6	0	0	0	0	0	697600	0	593090	0	645345	0	null	null			-1.5	1.4	(1)(2)(4)(6)	NO
PBANKA_0306800.1-p1	PBANKA_0306800.1-p1	PBANKA_0306800.1	ATP-dependent RNA helicase UAP56, putative	53030	0	0	0	1	1	0	0	0	0	0	0	2.1	2.8	0	0	0	0	0	0	0	0	0	0	0	0	0	not quantified	null	null			-6.2	-2.3	(2)(4)(5)	NO
PBANKA_0307000.1-p1	PBANKA_0307000.1-p1	PBANKA_0307000.1	60S ribosomal protein L37ae, putative	10808	0	0	0	0	0	2	0	0	0	0	0	0	0	26	0	0	0	0	0	0	0	295920	0	0	0	295920	0	null	null			-4.6	-1.2	(2)(4)(5)(6)	NO
PBANKA_0309400.1-p1	PBANKA_0309400.1-p1	PBANKA_0309400.1	conserved Plasmodium protein, unknown function	434186	0	0	0	0	1	1	0	0	0	0	0	0	0.2	0.2	0	0	0	0	0	0	0	0	0	0	0	0	not quantified	null	null			-11.6	-3	(2)(4)(5)	NO
PBANKA_0314500.1-p1	PBANKA_0314500.1-p1	PBANKA_0314500.1	40S ribosomal protein S26, putative	12534	0	0	1	0	0	1	1	2	0	0	8.4	0	0	8.4	8.4	15	0	0	1284100	0	0	620350	478740	2574300	881420	1597325	0.55181	null	null			-4.1	-1.4	(2)(4)(5)(6)	NO
PBANKA_0314700.1-p1	PBANKA_0314700.1-p1	PBANKA_0314700.1	replication factor C subunit 2, putative	37670	0	0	0	0	2	0	0	0	0	0	0	0	6.1	0	0	0	0	0	0	0	73089	0	0	0	73089	0	¥	null	null			2	-3.3	(2)(5)	NO
PBANKA_0315600.1-p1;sp|P62862|RS30_MOUSE;tr|Q642K5|Q642K5_MOUSE	PBANKA_0315600.1-p1	PBANKA_0315600.1	40S ribosomal protein S30, putative	6433	0	0	1	0	0	1	0	1	0	0	12.1	0	0	12.1	0	12.1	0	0	622740	0	0	1979500	0	1192400	622740	1585950	0.392661	null	null			-5.9	-1.7	(2)(4)(5)(6)	NO
PBANKA_0404800.1-p1	PBANKA_0404800.1-p1	PBANKA_0404800.1	FAD-dependent glycerol-3-phosphate dehydrogenase, putative	71138	0	0	0	1	0	0	0	0	0	0	0	2.1	0	0	0	0	0	0	0	119030	0	0	0	0	0	119030	0	HMM: MLKKALAGAGGLGMISVGGVYLL, NN: MLKKALAGAGGLGMISVGGVYLL	NN Sum: 2, NN D: .38, HMM Prob: .69			-3.1	2.1	(4)(6)	NO
PBANKA_0405500.1-p1	PBANKA_0405500.1-p1	PBANKA_0405500.1	60S ribosomal protein L7, putative	30489	1	1	0	1	1	1	0	0	6.6	6.6	0	6.6	3.5	3.5	0	0	0	0	0	0	35654	28566	0	0	35654	28566	1.24813	null	null			-8.6	-2.3	(1)(2)(4)(5)(6)	NO
PBANKA_0406400.1-p1	PBANKA_0406400.1-p1	PBANKA_0406400.1	conserved Plasmodium protein, unknown function	177820	0	0	0	0	1	0	1	0	0	0	0	0	0.5	0	1.1	0	0	0	0	0	432420	0	0	0	432420	0	¥	null	null			-8.6	2.2	(2)(4)	NO
PBANKA_0406500.1-p1	PBANKA_0406500.1-p1	PBANKA_0406500.1	T-complex protein 1 subunit eta, putative	59624	0	0	0	1	0	0	0	0	0	0	0	2.2	0	0	0	0	0	0	0	0	0	0	0	0	0	0	not quantified	null	null			-3.7	-5.6	(2)(4)(5)	NO
PBANKA_0407300.1-p1	PBANKA_0407300.1-p1	PBANKA_0407300.1	conserved Plasmodium protein, unknown function	20858	0	0	1	0	1	0	2	0	0	0	5.7	0	5.7	0	10.8	0	0	0	647860	0	680090	0	141320	0	489757	0	¥	HMM: MKIYYLFFLLILIQLNLV, NN: MKIYYLFFLLILIQLNLVNNQ	NN Sum: 4, NN D: .83, HMM Prob: .74	KDEL	(173-176)	10.2	9.4	(3)	NO
PBANKA_0408200.1-p1	PBANKA_0408200.1-p1	PBANKA_0408200.1	calcium-dependent protein kinase 3	64327	2	0	0	0	0	0	0	0	5.8	0	0	0	0	0	0	0	297100	0	0	0	0	0	0	0	0	0	n/a (LAP3 KO specific)	null	null			9.2	9.1	(1)(2)	NO
PBANKA_0408400.1-p1	PBANKA_0408400.1-p1	PBANKA_0408400.1	phosphoglycerate mutase, putative	126176	9	2	0	4	0	1	0	0	10.9	1.8	0	4.7	0	0.8	0	0	1512200	206530	0	631850	0	0	0	0	0	631850	0	null	null			1.6	1.7	(1)(2)(6)	NO
PBANKA_0409700.1-p1	PBANKA_0409700.1-p1	PBANKA_0409700.1	plasmepsin VI	50318	0	0	2	0	0	0	0	1	0	0	4.8	0	0	0	0	2.5	0	0	463270	0	0	0	0	0	463270	0	¥	HMM: MTNFCIKSYLFLYLSFLLFFDIITI, NN: MTNFCIKSYLFLYLSFLLFFDIITIFHVSSI	NN Sum: 4, NN D: .69, HMM Prob: .06			14.8	45		YES
PBANKA_0412900.1-p1	PBANKA_0412900.1-p1	PBANKA_0412900.1	circumsporozoite- and TRAP-related protein	214940	1	2	0	10	1	1	0	0	0.7	1.3	0	6.6	0.7	0.7	0	0	101130	94073	0	2352600	184500	120260	0	0	184500	1236430	0.14922	HMM: MNKKFVLALSYLVLCVHFIIAS, NN: MNKKFVLALSYLVLCVHFIIAS	NN Sum: 4, NN D: .81, HMM Prob: .99			5.9	6.5	(1)(6)	NO
PBANKA_0413600.1-p1	PBANKA_0413600.1-p1	PBANKA_0413600.1	zinc finger protein, putative	31310	0	3	0	0	0	0	0	2	0	15.5	0	0	0	0	0	9.8	0	261440	0	0	0	0	0	255510	0	255510	0	null	null			-5.6	-2.7	(1)(2)(4)(5)(6)	NO
PBANKA_0416000.1-p1	PBANKA_0416000.1-p1	PBANKA_0416000.1	high molecular weight rhoptry protein 3, putative	105071	0	0	1	0	2	0	1	1	0	0	1.2	0	2.9	0	1.5	1	0	0	0	0	113970	0	31738	0	72854	0	¥	HMM: MPTNSFTKLFLASLCTFSVSQVWGK, NN: MPTNSFTKLFLASLCTFSVSQVWGK	NN Sum: 4, NN D: .64, HMM Prob: 1			-32	-4.7	(4)(5)	NO
PBANKA_0417200.1-p1	PBANKA_0417200.1-p1	PBANKA_0417200.1	PH domain-containing protein	33011	0	0	13	0	11	0	13	0	0	0	43	0	39.2	0	47.2	0	0	0	14410000	0	7697500	0	25362000	0	1.58232e+07	0	¥	HMM: MNLVHFILPILFLQACVVISS, NN: MNLVHFILPILFLQACVVISS	NN Sum: 4, NN D: .73, HMM Prob: .97			27	57.9		YES
PBANKA_0417500.1-p1	PBANKA_0417500.1-p1	PBANKA_0417500.1	60S ribosomal protein L32, putative	15523	3	0	1	0	1	1	0	0	24.4	0	9.2	0	5.3	9.2	0	0	553790	0	187110	0	202550	429620	0	0	194830	429620	0.453494	null	null			-5.6	-2.6	(1)(2)(4)(5)(6)	NO
PBANKA_0417600.1-p1	PBANKA_0417600.1-p1	PBANKA_0417600.1	LCCL domain-containing protein (LAP6)	169880	0	0	15	0	12	0	13	0	0	0	12.2	0	11.1	0	10.9	0	0	0	5309300	0	1558900	0	2302200	0	3056800	0	¥	HMM: MNIYFFLICFFVFACMCECS, NN: MNIYFFLICFFVFACMCE	NN Sum: 4, NN D: .83, HMM Prob: 1			21.1	18.1		YES
PBANKA_0417700.1-p1	PBANKA_0417700.1-p1	PBANKA_0417700.1	alpha tubulin 1	50206	0	0	0	0	1	0	0	0	7.7	12.1	7.7	12.1	9.9	7.3	10.8	0	0	0	0	0	94510	0	0	0	94510	0	¥	null	null			-1	1.5	(2)(4)	NO
PBANKA_0503600.1-p1	PBANKA_0503600.1-p1	PBANKA_0503600.1	60S ribosomal protein L30e, putative	11812	4	2	0	2	1	1	1	3	45.4	25	0	25	12	14.8	14.8	24.1	3176200	1092800	0	918280	63291	301580	594500	1492500	328896	904120	0.363774	null	null			-4.4	-2	(1)(2)(4)(5)(6)	NO
PBANKA_0506100.1-p1	PBANKA_0506100.1-p1	PBANKA_0506100.1	PHAX domain-containing protein, putative	194524	2	0	0	0	0	0	0	0	1.4	0	0	0	0	0	0	0	255540	0	0	0	0	0	0	0	0	0	n/a (LAP3 KO specific)	null	null			-17.8	1.3	(1)(2)(4)	NO
PBANKA_0506300.1-p1	PBANKA_0506300.1-p1	PBANKA_0506300.1	conserved Plasmodium protein, unknown function	29989	4	2	0	3	1	3	0	5	22	9	0	15.3	4.7	12.9	0	24.3	989270	1494200	0	1431800	106460	466160	0	4547900	106460	2148620	0.0495481	null	null			1.2	2.1	(1)(2)(6)	NO
PBANKA_0508100.1-p1	PBANKA_0508100.1-p1	PBANKA_0508100.1	chromodomain-helicase-DNA-binding protein 1, putative	304719	0	1	0	0	1	0	0	0	0	0.4	0	0	0.4	0	0	0	0	80906	0	0	0	0	0	0	0	0	not quantified	null	null			-5.6	-2.4	(2)(4)(5)	NO
PBANKA_0508500.1-p1	PBANKA_0508500.1-p1	PBANKA_0508500.1	conserved Plasmodium protein, unknown function	15666	0	0	1	0	0	1	0	1	0	0	10.7	0	0	9.9	0	10.7	0	0	0	0	0	0	0	0	0	0	not quantified	null	null			-1.1	2.1	(2)(4)	NO
PBANKA_0510200.1-p1	PBANKA_0510200.1-p1	PBANKA_0510200.1	conserved Plasmodium protein, unknown function	36775	0	1	0	0	0	0	0	2	0	3.2	0	0	0	0	0	6.8	0	0	0	0	0	0	0	301100	0	301100	0	null	null			-1.9	-2.3	(2)(4)(5)(6)	NO
PBANKA_0511200.1-p1	PBANKA_0511200.1-p1	PBANKA_0511200.1	U3 small nucleolar ribonucleoprotein protein MPP10, putative	80301	0	0	0	0	0	1	0	0	0	0	0	0	0	2.2	0	0	0	0	0	0	0	193550	0	0	0	193550	0	null	null			-4.4	1.6	(2)(4)(6)	NO
PBANKA_0511400.1-p1	PBANKA_0511400.1-p1	PBANKA_0511400.1	peroxiredoxin, putative	44507	1	2	0	2	0	1	0	5	2.3	6.4	0	6.4	0	4.1	0	16.2	404040	1045600	0	473620	0	93876	0	1437500	0	668332	0	null	null			-11.7	1.6	(1)(2)(4)(6)	NO
PBANKA_0511900.1-p1;tr|A0A087WNS0|A0A087WNS0_MOUSE;tr|A0A087WQK0|A0A087WQK0_MOUSE;sp|P27659|RL3_MOUSE	PBANKA_0511900.1-p1	PBANKA_0511900.1	60S ribosomal protein L3, putative	44365	6	1	0	3	1	1	0	0	22.8	5.4	0	12.4	2.3	2.3	0	0	1213300	0	0	446090	278060	172090	0	0	278060	309090	0.899609	null	null			-8	-2	(1)(2)(4)(5)(6)	NO
PBANKA_0512500.1-p1	PBANKA_0512500.1-p1	PBANKA_0512500.1	nucleolar preribosomal assembly protein, putative	47568	1	2	0	0	0	0	0	0	4	9.3	0	0	0	0	0	0	122220	223180	0	0	0	0	0	0	0	0	n/a (LAP3 KO specific)	null	null			1.6	5.3	(1)(2)	NO
PBANKA_0514900.1-p1	PBANKA_0514900.1-p1	PBANKA_0514900.1	28 kDa ookinete surface protein	23519	0	0	5	0	6	1	3	0	0	0	22.5	0	31.5	4.7	18.3	0	0	0	2050500	0	932790	125370	979550	0	1.32095e+06	125370	10.5364	HMM: MNFKYSFIFLFFIQLAIRYNNAK, NN: MNFKYSFIFLFFIQLAIRYNNAK	NN Sum: 4, NN D: .81, HMM Prob: .8			34.8	60.1		YES
PBANKA_0515000.1-p1	PBANKA_0515000.1-p1	PBANKA_0515000.1	25 kDa ookinete surface antigen precursor	24445	0	0	1	0	0	0	1	1	0	0	3.2	0	0	0	8.3	3.7	0	0	0	0	0	0	554260	199580	554260	199580	2.77713	HMM: MNTYYSVFLFIYAFLGINYYNAA, NN: MNTYYSVFLFIYAFLGINYYNAA	NN Sum: 4, NN D: .71, HMM Prob: .28			29.3	66.9		YES
PBANKA_0516600.1-p1	PBANKA_0516600.1-p1	PBANKA_0516600.1	leucine-rich repeat protein	36735	13	14	0	15	0	0	2	4	48.4	52.9	0	55.2	0	0	7.1	12.6	5847900	7564100	0	12310000	0	0	294150	2154500	294150	7232250	0.040672	null	null			1.1	-7.9	(1)(2)(5)(6)	NO
PBANKA_0520200.1-p1	PBANKA_0520200.1-p1	PBANKA_0520200.1	ADP/ATP transporter on adenylate translocase, putative	33805	0	0	0	2	0	0	0	0	0	0	0	9.6	0	0	0	0	0	0	0	192230	0	0	0	0	0	192230	0	null	null			-1.1	2	(2)(4)(6)	NO
PBANKA_0522700.1-p1	PBANKA_0522700.1-p1	PBANKA_0522700.1	alpha tubulin 2	49719	3	4	3	3	3	2	5	0	11.3	15.8	7.8	12.2	8.2	7.3	16.2	0	0	0	2253200	0	1219500	201350	2764500	0	2.07907e+06	201350	10.3256	null	null			2.1	-14.8	(1)(2)(5)	NO
PBANKA_0522800.1-p1	PBANKA_0522800.1-p1	PBANKA_0522800.1	40S ribosomal protein S19, putative	20025	8	3	1	3	1	1	0	0	46.5	20.9	5.8	25	5.8	5.8	0	0	5226300	492620	1049600	548830	447210	400650	0	0	748405	474740	1.57645	null	null			-4.6	-1.8	(1)(2)(4)(5)(6)	NO
PBANKA_0601600.1-p1	PBANKA_0601600.1-p1	PBANKA_0601600.1	conserved protein, unknown function	201925	3	0	0	0	0	0	0	0	2.2	0	0	0	0	0	0	0	274080	0	0	0	0	0	0	0	0	0	n/a (LAP3 KO specific)	null	null			-6.7	1.5	(1)(2)(4)	NO
PBANKA_0602700.1-p1	PBANKA_0602700.1-p1	PBANKA_0602700.1	nucleosome assembly protein, putative	40318	5	0	0	2	1	0	0	0	23.2	0	0	6.1	3.2	0	0	0	964680	0	0	218830	108720	0	0	0	108720	218830	0.496824	null	null			-2.2	-2.1	(1)(2)(4)(5)(6)	NO
PBANKA_0603000.1-p1	PBANKA_0603000.1-p1	PBANKA_0603000.1	conserved Plasmodium protein, unknown function	106074	0	0	0	1	1	0	0	0	0	0	0	0.9	1.5	0	0	0	0	0	0	0	160410	0	0	0	160410	0	¥	null	null			3.9	-7.4	(2)(5)	NO
PBANKA_0604300.1-p1	PBANKA_0604300.1-p1	PBANKA_0604300.1	conserved Plasmodium protein, unknown function	38781	0	1	0	1	0	0	0	0	0	3.3	0	3.3	0	0	0	0	0	100690	0	178160	0	0	0	0	0	178160	0	null	null			-1.1	-27.5	(2)(4)(5)(6)	NO
PBANKA_0604800.1-p1	PBANKA_0604800.1-p1	PBANKA_0604800.1	eukaryotic translation initiation factor 3 subunit C, putative	108912	1	0	0	0	0	0	0	0	1.2	0	0	0	0	0	0	0	0	0	0	0	0	0	0	0	0	0	n/a (LAP3 KO specific)	null	null			-8.6	-1.9	(2)(4)(5)	NO
PBANKA_0606200.1-p1	PBANKA_0606200.1-p1	PBANKA_0606200.1	blood stage antigen 41-3 precursor, putative	42876	0	0	5	0	5	0	6	0	0	0	15.7	0	13.8	0	15.4	0	0	0	2704500	0	1771200	0	5057800	0	3.17783e+06	0	¥	HMM: MLYRLNFLLFCGVLASQFLHIIMSD, NN: MLYRLNFLLFCGVLAS	NN Sum: 4, NN D: .73, HMM Prob: .95			23.7	56.6		YES
PBANKA_0609500.1-p1	PBANKA_0609500.1-p1	PBANKA_0609500.1	kinesin-7, putative	185147	0	0	0	0	0	1	0	0	0	0	0	0	0	0.9	0	0	0	0	0	0	0	127970	0	0	0	127970	0	null	null			10.3	44.2	(2)(6)	NO
PBANKA_0611600.1-p1	PBANKA_0611600.1-p1	PBANKA_0611600.1	ribonucleoside-diphosphate reductase large subunit, putative	97050	0	0	0	2	0	0	0	0	0	0	0	2.6	0	0	0	0	0	0	0	136670	0	0	0	0	0	136670	0	null	null			5.8	1.3	(2)(6)	NO
PBANKA_0614500.1-p1	PBANKA_0614500.1-p1	PBANKA_0614500.1	eukaryotic translation initiation factor 3 subunit I, putative	37212	2	0	0	1	0	0	0	1	9.2	0	0	4.6	0	0	0	2.8	0	0	0	0	0	0	0	398830	0	398830	0	null	null			-6.2	-2.3	(1)(2)(4)(5)(6)	NO
PBANKA_0615200.1-p1	PBANKA_0615200.1-p1	PBANKA_0615200.1	calcium-dependent protein kinase 4	60589	0	0	0	2	0	0	0	0	0	0	0	5.7	0	0	0	0	0	0	0	187640	0	0	0	0	0	187640	0	null	null			1.6	-25.7	(2)(5)(6)	NO
PBANKA_0618800.1-p1	PBANKA_0618800.1-p1	PBANKA_0618800.1	ATP-dependent RNA helicase DBP7, putative	91543	3	0	0	0	0	0	0	0	5.4	0	0	0	0	0	0	0	519120	0	0	0	0	0	0	0	0	0	n/a (LAP3 KO specific)	null	null			-5.2	-1.7	(1)(2)(4)(5)	NO
PBANKA_0619100.1-p1;tr|D3YYM6|D3YYM6_MOUSE;tr|D3Z1S8|D3Z1S8_MOUSE;tr|Q91V55|Q91V55_MOUSE;sp|P97461|RS5_MOUSE	PBANKA_0619100.1-p1	PBANKA_0619100.1	40S ribosomal protein S5, putative	21743	1	0	1	0	1	0	0	0	13.9	0	4.1	0	4.1	0	0	0	0	0	0	0	0	0	0	0	0	0	not quantified	null	null			-4.9	-2.5	(2)(4)(5)	NO
PBANKA_0619200.1-p1	PBANKA_0619200.1-p1	PBANKA_0619200.1	secreted ookinete protein, putative	54714	2	3	2	4	1	0	1	0	5	7.3	3.1	9.2	1.5	0	1.7	0	0	0	705320	0	278850	0	92752	0	358974	0	¥	HMM: MNKLLMLSLFLYGVAAV, NN: MNKLLMLSLFLYGVAAV	NN Sum: 4, NN D: .89, HMM Prob: 1			6.1	-3	(1)(5)	NO
PBANKA_0620300.1-p1	PBANKA_0620300.1-p1	PBANKA_0620300.1	conserved Plasmodium protein, unknown function	63424	0	0	5	0	3	0	5	0	0	0	12.1	0	10.6	0	13.4	0	0	0	1289100	0	470230	0	2750200	0	1.50318e+06	0	¥	HMM: MAYTHLFYIFVFIFLYMYKSE, NN: MAYTHLFYIFVFIFLYMYKSE	NN Sum: 4, NN D: .67, HMM Prob: .03			28.2	38.3		YES
PBANKA_0620900.1-p1	PBANKA_0620900.1-p1	PBANKA_0620900.1	conserved Plasmodium protein, unknown function	130442	0	1	0	0	0	0	0	0	0	0.9	0	0	0	0	0	0	0	216650	0	0	0	0	0	0	0	0	n/a (LAP3 KO specific)	null	null			-4.5	-2.4	(2)(4)(5)	NO
PBANKA_0621400.1-p1	PBANKA_0621400.1-p1	PBANKA_0621400.1	RNA-binding protein, putative	133593	1	3	0	1	0	0	0	0	1.3	5.7	0	1.3	0	0	0	0	83803	0	0	100370	0	0	0	0	0	100370	0	null	null			-4.9	-1.6	(1)(2)(4)(5)(6)	NO
PBANKA_0702800.1-p1	PBANKA_0702800.1-p1	PBANKA_0702800.1	protein disulfide isomerase	55410	3	6	11	11	17	1	16	0	9.5	19.9	26.3	32.2	37.3	2.3	36.1	0	403670	1365700	19451000	5404800	20955000	207790	52784000	0	3.10633e+07	2806295	11.0692	HMM: MNTKYISFFLFIIPFIFKNYVRSH, NN: MNTKYISFFLFIIPFIFKNYVRSH	NN Sum: 4, NN D: .66, HMM Prob: .27			-3.1	-1.1	(1)(4)(5)	NO
PBANKA_0703300.1-p1	PBANKA_0703300.1-p1	PBANKA_0703300.1	conserved Plasmodium protein, unknown function	24743	0	0	5	0	2	0	4	0	0	0	22.1	0	9.9	0	20.2	0	0	0	2002500	0	238790	0	1202000	0	1.14776e+06	0	¥	HMM: MKIGKIMSFPICILLIYVFLCTCE, NN: MKIGKIMSFPICILLIYVFLCTCE	NN Sum: 4, NN D: .76, HMM Prob: .48			14.5	33.2		YES
PBANKA_0704800.1-p1	PBANKA_0704800.1-p1	PBANKA_0704800.1	conserved Plasmodium protein, unknown function	44869	1	0	9	2	10	0	12	0	3.9	0	21.2	7.3	28.5	0	35.5	0	179630	0	6575000	1723200	3315500	0	9456300	0	6.44893e+06	1723200	3.74242	HMM: MKSSIKISYILFLFCLLIRNGICQ, NN: MKSSIKISYILFLFCLLIRNGICQ	NN Sum: 4, NN D: .82, HMM Prob: .94			26.4	66.6		YES
PBANKA_0704900.1-p1	PBANKA_0704900.1-p1	PBANKA_0704900.1	conserved Plasmodium protein, unknown function	33917	0	0	8	0	6	0	9	0	0	0	29.8	0	24.2	0	36.7	0	0	0	7267600	0	2595500	0	9896400	0	6586500	0	¥	HMM: MKIFVSISFVCLISFCKGH, NN: MKIFVSISFVCLISFCKGH	NN Sum: 4, NN D: .62, HMM Prob: .96			32.3	29.4		YES
PBANKA_0707100.1-p1	PBANKA_0707100.1-p1	PBANKA_0707100.1	inner membrane complex protein 1i	57738	0	0	0	0	0	1	0	0	0	0	0	0	0	3	0	0	0	0	0	0	0	34245	0	0	0	34245	0	null	null			24.1	17.8	(2)(6)	NO
PBANKA_0709100.1-p1	PBANKA_0709100.1-p1	PBANKA_0709100.1	60S ribosomal protein L22, putative	16025	5	1	0	2	0	0	0	0	31.2	8	0	13	0	0	0	0	17743000	1218800	0	2103200	0	0	0	0	0	2103200	0	null	null			-5.1	-2	(1)(2)(4)(5)(6)	NO
PBANKA_0711700.1-p1	PBANKA_0711700.1-p1	PBANKA_0711700.1	BRIX domain, putative	34223	0	1	0	0	0	0	0	0	0	5.8	0	0	0	0	0	0	0	0	0	0	0	0	0	0	0	0	n/a (LAP3 KO specific)	null	null			-1.3	2.2	(2)(4)	NO
PBANKA_0711900.1-p1;sp|P38647|GRP75_MOUSE	PBANKA_0711900.1-p1	PBANKA_0711900.1	heat shock protein 70	75220	11	13	15	14	16	13	13	5	23.8	29.4	25	27.6	28.6	22.4	23.1	8.9	3495100	9355100	8805900	13510000	8248300	5339400	5144800	1392600	7.39967e+06	6.74733e+06	1.09668	null	null			-4.1	-2.6	(1)(2)(4)(5)(6)	NO
PBANKA_0712600.1-p1	PBANKA_0712600.1-p1	PBANKA_0712600.1	14-3-3 protein	30203	2	1	4	4	7	1	7	2	9.9	3.4	22.1	21.4	36.3	7.3	35.9	7.6	865800	160060	1395900	466540	1218700	171190	6855500	270540	3156700	302757	10.4265	null	null			-2.2	-2.9	(1)(2)(4)(5)	NO
PBANKA_0712900.1-p1	PBANKA_0712900.1-p1	PBANKA_0712900.1	high mobility group protein B2	11478	0	0	1	1	2	0	1	0	0	0	12.2	14.3	26.5	0	14.3	0	0	0	453000	285310	510910	0	546430	0	503447	285310	1.76456	null	null			12	21.4	(2)(6)	NO
PBANKA_0714000.1-p1	PBANKA_0714000.1-p1	PBANKA_0714000.1	meiotic recombination protein DMC1	37625	0	0	0	0	2	0	0	0	0	0	0	0	7.2	0	0	0	0	0	0	0	71472	0	0	0	71472	0	¥	null	null			23.6	67.2	(2)	NO
PBANKA_0717800.1-p1	PBANKA_0717800.1-p1	PBANKA_0717800.1	60S ribosomal protein L15, putative	24082	1	1	0	0	0	0	0	0	4.4	4.4	0	0	0	0	0	0	423560	126020	0	0	0	0	0	0	0	0	n/a (LAP3 KO specific)	null	null			-5.9	-1.9	(1)(2)(4)(5)	NO
PBANKA_0720300.1-p1	PBANKA_0720300.1-p1	PBANKA_0720300.1	eukaryotic translation initiation factor 3 subunit M, putative	51417	2	1	0	1	0	1	0	0	6.5	3.2	0	3.2	0	2.5	0	0	129030	105230	0	135910	0	0	0	0	0	135910	0	null	null			-4.3	-5.2	(1)(2)(4)(5)(6)	NO
PBANKA_0800500.1-p1	PBANKA_0800500.1-p1	PBANKA_0800500.1	chitinase	72002	0	1	2	1	3	2	0	0	0	2.8	3.2	2.8	6.6	4.9	0	0	0	0	334250	0	552120	359800	0	0	443185	359800	1.23175	HMM: MNIYVSLFLIIFSTINNAY, NN: MNIYVSLFLIIFSTINNAYSV	NN Sum: 4, NN D: .74, HMM Prob: .87			-2	-2	(4)(5)(6)	NO
PBANKA_0803400.1-p1	PBANKA_0803400.1-p1	PBANKA_0803400.1	40S ribosomal protein S29, putative	6458	0	0	1	0	1	1	0	1	0	0	13	0	13	13	0	13	0	0	571270	0	299490	1071700	0	678460	435380	875080	0.497532	null	null			-3.8	-1.7	(2)(4)(5)(6)	NO
PBANKA_0805700.1-p1;tr|D3Z1R1|D3Z1R1_MOUSE;tr|E9PX27|E9PX27_MOUSE;tr|E9Q3D6|E9Q3D6_MOUSE;sp|P08113|ENPL_MOUSE	PBANKA_0805700.1-p1	PBANKA_0805700.1	heat shock protein 90, putative	83212	3	9	7	13	10	7	2	0	5.3	17.1	10.8	22.4	16.2	11.1	3.3	0	860190	4225100	2482100	7964900	3906000	1723700	2412700	0	2933600	4844300	0.605578	null	null			-5.3	-1.7	(1)(2)(4)(5)(6)	NO
PBANKA_0807200.1-p1	PBANKA_0807200.1-p1	PBANKA_0807200.1	conserved Plasmodium protein, unknown function	25873	0	0	3	0	4	0	6	1	0	0	12.8	0	17.4	0	27.5	3.7	0	0	1254700	0	453170	0	3314900	51376	1.67426e+06	51376	32.5883	HMM: MNLLLYFLFLYATFWMGSLGK, NN: MNLLLYFLFLYATFWMGSLGK	NN Sum: 4, NN D: .86, HMM Prob: 1			27.1	59.8		YES
PBANKA_0807600.1-p1;tr|A0A1B0GRR3|A0A1B0GRR3_MOUSE;sp|P62281|RS11_MOUSE	PBANKA_0807600.1-p1	PBANKA_0807600.1	40S ribosomal protein S11, putative	18719	2	1	2	2	2	2	0	0	12.4	6.2	12.4	12.4	12.4	12.4	0	0	1228200	451340	988650	742870	623370	1833600	0	0	806010	1288235	0.62567	null	null			-4.6	-1.9	(1)(2)(4)(5)(6)	NO
PBANKA_0810500.1-p1	PBANKA_0810500.1-p1	PBANKA_0810500.1	apoptosis-related protein, putative	15535	0	0	1	0	0	1	0	0	0	0	6.1	0	0	8.4	0	0	0	0	514160	0	0	0	0	0	514160	0	¥	null	null			-1.1	1	(2)(4)	NO
PBANKA_0813300.1-p1	PBANKA_0813300.1-p1	PBANKA_0813300.1	conserved Plasmodium protein, unknown function	53937	0	0	1	0	0	0	1	0	0	0	2.6	0	0	0	2.6	0	0	0	173980	0	0	0	36937	0	105458	0	¥	HMM: MIIDLFQSKKLIISIIILILRISLFSCAE, NN: MIIDLFQSKKLIISIIILILRISLFSCAE	NN Sum: 4, NN D: .71, HMM Prob: .59			9.1	14.7		YES
PBANKA_0818900.1-p1	PBANKA_0818900.1-p1	PBANKA_0818900.1	heat shock protein 70, putative	72146	6	9	23	13	35	19	37	4	12.9	19.2	37.9	28.4	49.9	33.3	54.7	6.1	1530500	2223800	53891000	6436800	69484000	8685300	262660000	2028700	1.28678e+08	5.71693e+06	22.5083	HMM: MGNSKAFVLVLFVSLLKFISAV, NN: MGNSKAFVLVLFVSLLKFISAV	NN Sum: 4, NN D: .87, HMM Prob: 1	SDEL	(648-651)	-4	-1.7	(1)(3)(4)(5)	NO
PBANKA_0819900.1-p1	PBANKA_0819900.1-p1	PBANKA_0819900.1	nucleosome assembly protein	31688	0	0	5	1	11	2	9	0	0	0	17.2	3.7	35.2	8.2	30.7	0	0	0	2144000	0	5545900	0	11670000	0	6453300	0	¥	null	null			-1.9	-26.6	(2)(4)(5)	NO
PBANKA_0823100.1-p1	PBANKA_0823100.1-p1	PBANKA_0823100.1	S-adenosylmethionine synthetase, putative	45098	0	0	0	1	0	0	0	0	0	0	0	3.7	0	0	0	0	0	0	0	0	0	0	0	0	0	0	not quantified	null	null			5.2	19.4	(2)	NO
PBANKA_0823200.1-p1	PBANKA_0823200.1-p1	PBANKA_0823200.1	conserved Plasmodium protein, unknown function	36502	0	0	1	0	2	0	0	0	0	0	4.2	0	7.1	0	0	0	0	0	369960	0	91571	0	0	0	230766	0	¥	HMM: MIIKFLIIFYFLDFISCE, NN: MIIKFLIIFYFLDFISCE	NN Sum: 4, NN D: .82, HMM Prob: .54			23.8	77.6		YES
PBANKA_0823400.1-p1	PBANKA_0823400.1-p1	PBANKA_0823400.1	phosphoglycerate kinase, putative	45494	1	5	1	3	1	1	0	0	2.6	16.6	2.6	9.1	2.6	2.6	0	0	90102	943690	222600	967900	268120	110880	0	0	245360	539390	0.454884	null	null			-6.6	-5.1	(1)(2)(4)(5)(6)	NO
PBANKA_0826700.1-p1	PBANKA_0826700.1-p1	PBANKA_0826700.1	conserved Plasmodium protein, unknown function	25252	0	0	0	1	0	1	0	0	0	0	0	4.1	0	9.9	0	0	0	0	0	0	0	112720	0	0	0	112720	0	HMM: MKFYSIFAIVLSLSFIGAS, NN: MKFYSIFAIVLSLSFIGAS	NN Sum: 4, NN D: .68, HMM Prob: .95			-10.8	-4.2	(4)(5)(6)	NO
PBANKA_0830200.1-p1	PBANKA_0830200.1-p1	PBANKA_0830200.1	high molecular weight rhoptry protein 2, putative	160022	0	0	2	0	3	0	6	0	0	0	1.5	0	2.3	0	5.3	0	0	0	918100	0	470760	0	2921600	0	1436820	0	¥	HMM: MVKLSGIILLSLVWLKLNNSY, NN: MVKLSGIILLSLVWLKLNNSY	NN Sum: 4, NN D: .79, HMM Prob: .94			-11.9	-3.4	(4)(5)	NO
PBANKA_0902900.1-p1	PBANKA_0902900.1-p1	PBANKA_0902900.1	conserved Plasmodium protein, unknown function	20196	0	0	2	0	1	0	3	0	0	0	12.6	0	4.6	0	18.9	0	0	0	294020	0	93271	0	45395	0	144229	0	¥	HMM: MNISLIFFLAFLFILSYPSNAE, NN: MNISLIFFLAFLFILSYPSNAE	NN Sum: 4, NN D: .91, HMM Prob: 1			15.1	13.8		YES
PBANKA_0906400.1-p1	PBANKA_0906400.1-p1	PBANKA_0906400.1	60S ribosomal protein L35ae, putative	16483	1	0	0	0	0	1	0	0	5.6	0	0	0	0	8.4	0	0	0	0	0	0	0	0	0	0	0	0	not quantified	null	null			-4.6	-1.7	(2)(4)(5)	NO
PBANKA_0906500.1-p1	PBANKA_0906500.1-p1	PBANKA_0906500.1	60S ribosomal protein L28, putative	14582	4	3	2	3	2	5	0	2	30.2	29.4	18.3	19	15.9	32.5	0	19.8	8520800	651900	413780	2228800	437840	5297600	0	764680	425810	2.76369e+06	0.154073	null	null			-6	-1.7	(1)(2)(4)(5)(6)	NO
PBANKA_0906900.1-p1	PBANKA_0906900.1-p1	PBANKA_0906900.1	conserved Plasmodium protein, unknown function	273171	0	0	0	0	0	0	0	1	0	0	0	0	0	0	0	0.5	0	0	0	0	0	0	0	216830	0	216830	0	null	null			-3.1	-5.4	(2)(4)(5)(6)	NO
PBANKA_0912200.1-p1	PBANKA_0912200.1-p1	PBANKA_0912200.1	signal recognition particle subunit SRP72, putative	95860	0	0	0	0	0	3	0	0	0	0	0	0	0	4.3	0	0	0	0	0	0	0	855240	0	0	0	855240	0	null	null			-4.2	-1.5	(2)(4)(5)(6)	NO
PBANKA_0912300.1-p1	PBANKA_0912300.1-p1	PBANKA_0912300.1	tudor staphylococcal nuclease, putative	117852	0	0	0	0	0	0	0	1	0	0	0	0	0	0	0	1.2	0	0	0	0	0	0	0	102600	0	102600	0	null	null			-10.8	-1	(2)(4)(5)(6)	NO
PBANKA_0912500.1-p1	PBANKA_0912500.1-p1	PBANKA_0912500.1	conserved Plasmodium protein, unknown function	69794	0	0	10	0	11	1	7	0	0	0	16.5	0	21	2.2	12.5	0	0	0	2688300	0	5432700	98248	5511300	0	4544100	98248	46.2513	HMM: MANYFMGILGFLLILNYLGNAKGK, NN: MANYFMGILGFLLILNYLGNAKGK	NN Sum: 4, NN D: .79, HMM Prob: .87			15.1	37		YES
PBANKA_0914300.1-p1	PBANKA_0914300.1-p1	PBANKA_0914300.1	protein disulfide isomerase related protein, putative	49213	0	0	7	0	10	0	10	0	0	0	18.4	0	27.9	0	27.4	0	0	0	5383300	0	5172000	0	10522000	0	7.02577e+06	0	¥	HMM: MKLYGKIHFILPVLYLFAKYASSL, NN: MKLYGKIHFILPVLYLFAKYASSL	NN Sum: 4, NN D: .76, HMM Prob: .8			-5	-1.1	(4)(5)	NO
PBANKA_0918000.1-p1	PBANKA_0918000.1-p1	PBANKA_0918000.1	60S acidic ribosomal protein P0, putative	34860	9	7	1	7	1	1	0	0	41.9	30.8	3.5	31.4	3.8	3.5	0	0	5397600	2049300	110800	3744100	25315	80658	0	0	68057.5	1912379	0.0355879	null	null			-4.6	-1.3	(1)(2)(4)(5)(6)	NO
PBANKA_0918100.1-p1	PBANKA_0918100.1-p1	PBANKA_0918100.1	60S ribosomal protein L38, putative	9673	2	3	1	1	2	2	0	2	25.9	27.2	12.3	12.3	25.9	25.9	0	25.9	2787700	7032300	3661300	5162600	2971500	4028000	0	2723300	3316400	3971300	0.835092	null	null			-5.6	-2.2	(1)(2)(4)(5)(6)	NO
PBANKA_0918800.1-p1	PBANKA_0918800.1-p1	PBANKA_0918800.1	rRNA (cytosine-C(5))-methyltransferase, putative	71966	4	0	0	1	0	0	0	0	7.5	0	0	1.8	0	0	0	0	374490	0	0	169450	0	0	0	0	0	169450	0	null	null			-6.5	-2.3	(1)(2)(4)(5)(6)	NO
PBANKA_0919100.1-p1	PBANKA_0919100.1-p1	PBANKA_0919100.1	parasitophorous vacuolar protein 1, putative	44696	1	0	0	0	0	0	1	0	2.3	0	0	0	0	0	2.3	0	0	0	0	0	0	0	13749	0	13749	0	¥	HMM: MMIKVALAIFLSIIPAYAI, NN: MMIKVALAIFLSIIPAYAI	NN Sum: 4, NN D: .89, HMM Prob: .99			-1.9	-3.6	(4)(5)	NO
PBANKA_0922100.1-p1;tr|A0A140T8T3|A0A140T8T3_MOUSE	PBANKA_0922100.1-p1	PBANKA_0922100.1	40S ribosomal protein S18, putative	17881	5	0	0	1	0	0	0	1	41.7	0	0	5.8	0	0	0	5.8	0	0	0	190970	0	0	0	56368	0	123669	0	null	null			-3.9	-3	(1)(2)(4)(5)(6)	NO
PBANKA_0923500.1-p1	PBANKA_0923500.1-p1	PBANKA_0923500.1	nuclear preribosomal assembly protein, putative	29553	0	0	0	0	0	1	0	0	0	0	0	0	0	4.9	0	0	0	0	0	0	0	68792	0	0	0	68792	0	null	null			-2.6	1.3	(2)(4)(6)	NO
PBANKA_0926500.1-p1	PBANKA_0926500.1-p1	PBANKA_0926500.1	petidase, M16 family, putative	193363	0	0	0	0	3	0	5	0	0	0	0	0	2	0	3.5	0	0	0	0	0	165520	0	0	0	165520	0	¥	HMM: MYFNIFIFLIILIYENQSSCQ, NN: MYFNIFIFLIILIYENQSSCQ	NN Sum: 4, NN D: .7, HMM Prob: .75			14.4	45.7		YES
PBANKA_0926700.1-p1	PBANKA_0926700.1-p1	PBANKA_0926700.1	circumsporozoite-related antigen	17943	0	0	0	0	2	0	4	0	0	0	0	0	24.7	0	42.8	0	0	0	0	0	882590	0	2605700	0	1744145	0	¥	HMM: MKINIASILFIIFSLCLVNNAYGK, NN: MKINIASILFIIFSLCLVNNAYGK	NN Sum: 4, NN D: .82, HMM Prob: .98			-8.3	-4.4	(4)(5)	NO
PBANKA_0928900.1-p1	PBANKA_0928900.1-p1	PBANKA_0928900.1	conserved protein, unknown function	14461	0	0	0	0	0	0	0	2	0	0	0	0	0	0	0	23.4	0	0	0	0	0	0	0	758340	0	758340	0	null	null			-1.8	2.1	(2)(4)(6)	NO
PBANKA_0929600.1-p1	PBANKA_0929600.1-p1	PBANKA_0929600.1	nucleolar protein 56, putative	57645	3	9	0	2	0	0	0	1	9	25.1	0	6.2	0	0	0	2	295930	3649000	0	1416700	0	0	0	401290	0	908995	0	null	null			-3.9	-1.6	(1)(2)(4)(5)(6)	NO
PBANKA_0930300.1-p1;tr|Q14AA6|Q14AA6_MOUSE;sp|Q61820|RANT_MOUSE;sp|P62827|RAN_MOUSE	PBANKA_0930300.1-p1	PBANKA_0930300.1	GTP-binding nuclear protein RAN/TC4, putative	24886	0	0	1	0	1	0	0	0	0	0	4.7	0	4.7	0	0	0	0	0	168020	0	140560	0	0	0	154290	0	¥	null	null			-7.2	-4.8	(2)(4)(5)	NO
PBANKA_0931100.1-p1	PBANKA_0931100.1-p1	PBANKA_0931100.1	conserved Plasmodium protein, unknown function	24779	0	0	0	0	1	0	0	0	0	0	0	0	5.9	0	0	0	0	0	0	0	33815	0	0	0	33815	0	¥	null	null			1.4	1.2	(2)	NO
PBANKA_0932200.1-p1	PBANKA_0932200.1-p1	PBANKA_0932200.1	peptidyl-prolyl cis-trans isomerase, putative	21210	0	0	1	0	2	0	3	0	0	0	5.2	0	14.1	0	20.3	0	0	0	1671800	0	1575200	0	3561700	0	2.26957e+06	0	¥	HMM: MNKLIATILFILALFQTHINAE, NN: MNKLIATILFILALFQTHINAE	NN Sum: 4, NN D: .91, HMM Prob: 1			-2	1.5	(4)	NO
PBANKA_0932600.1-p1	PBANKA_0932600.1-p1	PBANKA_0932600.1	conserved Plasmodium protein, unknown function	34167	0	0	2	0	1	0	3	0	0	0	8.3	0	5.7	0	15.3	0	0	0	374900	0	176730	0	1169600	0	573743	0	¥	HMM: MNLTIKIINFFFYYLIIEPYLFSE, NN: MNLTIKIINFFFYYLIIEPYLFSE	NN Sum: 4, NN D: .5, HMM Prob: .01			17.1	19.8		YES
PBANKA_0937700.1-p1	PBANKA_0937700.1-p1	PBANKA_0937700.1	60S ribosomal protein L36, putative	12726	2	1	0	1	0	3	0	0	17.7	8.8	0	7.1	0	17.7	0	0	787390	247660	0	267090	0	2011800	0	0	0	1139445	0	null	null			-5.2	-3.6	(1)(2)(4)(5)(6)	NO
PBANKA_0937800.1-p1	PBANKA_0937800.1-p1	PBANKA_0937800.1	essential nuclear protein 1, putative	50277	0	0	0	0	0	1	0	1	0	0	0	0	0	2.3	0	2.3	0	0	0	0	0	22644	0	118870	0	70757	0	null	null			-2.9	1	(2)(4)(6)	NO
PBANKA_0938300.1-p1	PBANKA_0938300.1-p1	PBANKA_0938300.1	heat shock protein, putative	63466	0	0	1	1	3	0	2	0	0	0	1.6	1.8	6.7	0	4.3	0	0	0	1617400	0	1708200	0	451830	0	1.25914e+06	0	¥	HMM: MNSTNEKKRKRITNLNSIIWLLLSFFLTCAEGV, NN: MNSTNEKKRKRITNLNSIIWLLLSFFLTCAEGV	NN Sum: 4, NN D: .7, HMM Prob: .88	YDEL	(550-553)	-2.3	-1.4	(3)(4)(5)	NO
PBANKA_0938400.1-p1	PBANKA_0938400.1-p1	PBANKA_0938400.1	endoplasmic reticulum-resident calcium binding protein, putative	39122	0	1	1	2	5	0	0	0	0	4.1	2	8.5	14.6	0	0	0	0	113720	97435	352720	1384800	0	0	0	741118	352720	2.10115	HMM: MKGYKYSLSVLSLLYLLTNYAKAM, NN: MKGYKYSLSVLSLLYLLTNYAKAM	NN Sum: 4, NN D: .79, HMM Prob: .99	TDEL	(339-342)	-5.3	-2.5	(3)(4)(5)	NO
PBANKA_0941500.1-p1	PBANKA_0941500.1-p1	PBANKA_0941500.1	40S ribosomal protein S4, putative	29844	7	4	1	4	0	1	0	0	29.5	19.5	3.4	19.2	0	3.4	0	0	10815000	4233100	325280	4830700	0	273900	0	0	325280	2552300	0.127446	null	null			-2.6	-1.7	(1)(2)(4)(5)(6)	NO
PBANKA_0941800.1-p1	PBANKA_0941800.1-p1	PBANKA_0941800.1	histone H2B, putative	13257	2	2	1	2	2	0	1	0	21.2	21.2	7.6	21.2	16.1	0	8.5	0	1295500	574640	1005200	1198000	1049900	0	441880	0	832327	1198000	0.694763	null	null			-2.5	-2.9	(1)(2)(4)(5)(6)	NO
PBANKA_0941900.1-p1	PBANKA_0941900.1-p1	PBANKA_0941900.1	histone H4, putative	11455	0	0	0	0	1	1	0	0	6.8	0	11.7	0	28.2	21.4	0	0	0	0	0	0	486460	122880	0	0	486460	122880	3.95882	null	null			-1	-6.3	(2)(4)(5)	NO
PBANKA_0942500.1-p1	PBANKA_0942500.1-p1	PBANKA_0942500.1	thioredoxin, putative	49065	0	0	3	0	6	0	5	0	0	0	6	0	14.5	0	14.3	0	0	0	1005600	0	2359300	0	5826300	0	3.06373e+06	0	¥	HMM: MAKLYLLFLFAINLCSSF, NN: MAKLYLLFLFAINLCSSF	NN Sum: 4, NN D: .8, HMM Prob: 1	KDEL	(417-420)	-5.2	-1.8	(3)(4)(5)	NO
PBANKA_0943400.1-p1	PBANKA_0943400.1-p1	PBANKA_0943400.1	CPW-WPC family protein	67265	0	0	10	0	13	0	7	0	0	0	21.4	0	25.6	0	17.9	0	0	0	6093200	0	3454700	0	3432100	0	4.32667e+06	0	¥	HMM: MKKIVVIFLALCIFKKIIGL, NN: MKKIVVIFLALCIFKKIIGL	NN Sum: 4, NN D: .84, HMM Prob: .96			24.6	5.9		YES
PBANKA_0943600.1-p1	PBANKA_0943600.1-p1	PBANKA_0943600.1	60S acidic ribosomal protein P1, putative	12897	2	0	0	0	0	0	0	0	21	0	0	0	0	0	0	0	189190	0	0	0	0	0	0	0	0	0	n/a (LAP3 KO specific)	null	null			-2.8	-1	(1)(2)(4)(5)	NO
PBANKA_1002000.1-p1	PBANKA_1002000.1-p1	PBANKA_1002000.1	conserved Plasmodium protein, unknown function	71288	0	0	2	0	2	0	1	0	0	0	4.1	0	4.9	0	2.3	0	0	0	258800	0	127240	0	196020	0	194020	0	¥	null	null			-2.6	-3.8	(2)(4)(5)	NO
PBANKA_1006200.1-p1	PBANKA_1006200.1-p1	PBANKA_1006200.1	sporozoite invasion-associated protein 1	113850	0	0	1	0	1	0	2	0	0	0	1.3	0	1.3	0	2.7	0	0	0	734270	0	394040	0	540080	0	556130	0	¥	HMM: MESSPMFILLFLIGLLSISSSY, NN: MESSPMFILLFLIGLLSISSSY	NN Sum: 4, NN D: .92, HMM Prob: .99			10.2	-9.1	(5)	NO
PBANKA_1006900.1-p1	PBANKA_1006900.1-p1	PBANKA_1006900.1	conserved Plasmodium protein, unknown function	104794	0	0	0	0	1	0	0	1	0	0	0	0	1.3	0	0	1.3	0	0	0	0	0	0	0	0	0	0	not quantified	null	null			-5.3	1.1	(2)(4)	NO
PBANKA_1010500.1-p1	PBANKA_1010500.1-p1	PBANKA_1010500.1	Hsp70/Hsp90 organizing protein, putative	65643	0	0	0	0	0	0	0	1	0	0	0	0	0	0	0	1.4	0	0	0	0	0	0	0	0	0	0	not quantified	null	null			-8	-5.4	(2)(4)(5)	NO
PBANKA_1013100.1-p1	PBANKA_1013100.1-p1	PBANKA_1013100.1	60S ribosomal protein L14, putative	17924	2	1	0	1	1	2	0	0	16.7	8.3	0	8.3	8.3	16.7	0	0	450590	204490	0	419440	248260	229140	0	0	248260	324290	0.765549	null	null			-4.7	-1.5	(1)(2)(4)(5)(6)	NO
PBANKA_1015400.1-p1	PBANKA_1015400.1-p1	PBANKA_1015400.1	CPW-WPC family protein	42990	0	0	2	0	3	0	3	0	0	0	6.7	0	8.9	0	8.1	0	0	0	497030	0	426510	0	1552600	0	825380	0	¥	HMM: MVRRLFFGFFFILAVKNVCSK, NN: MVRRLFFGFFFILAVKNVCSK	NN Sum: 4, NN D: .82, HMM Prob: .98			5.6	34.7		YES
PBANKA_1016700.1-p1	PBANKA_1016700.1-p1	PBANKA_1016700.1	conserved Plasmodium protein, unknown function	32727	0	0	1	1	4	0	0	0	0	0	2.9	5.7	17.9	0	0	0	0	0	0	0	360790	0	0	0	360790	0	¥	null	null			-1.4	-10.1	(2)(4)(5)	NO
PBANKA_1018600.1-p1	PBANKA_1018600.1-p1	PBANKA_1018600.1	60S ribosomal protein L21, putative	18712	1	1	0	0	1	2	0	0	8.1	8.1	0	0	10.6	15.5	0	0	0	0	0	0	290460	327790	0	0	290460	327790	0.886116	null	null			-7.7	-3	(1)(2)(4)(5)(6)	NO
PBANKA_1019400.1-p1	PBANKA_1019400.1-p1	PBANKA_1019400.1	60S ribosomal protein L7-3, putative	33283	2	0	0	1	0	2	0	3	8.8	0	0	3.9	0	6.3	0	6.7	0	0	0	0	0	986930	0	1410900	0	1198915	0	null	null			-6.1	-2	(1)(2)(4)(5)(6)	NO
PBANKA_1019500.1-p1	PBANKA_1019500.1-p1	PBANKA_1019500.1	60S ribosomal protein L5, putative	33882	3	2	2	2	5	4	1	0	10.6	7.5	7.5	7.5	19.5	15	4.4	0	1958300	1260100	940470	1956200	1176600	919080	388510	0	835193	1437640	0.580947	null	null			-3.4	-1.3	(1)(2)(4)(5)(6)	NO
PBANKA_1022000.1-p1	PBANKA_1022000.1-p1	PBANKA_1022000.1	40S ribosomal protein S25, putative	11795	4	2	5	0	5	5	1	2	37.1	19	43.8	0	43.8	43.8	11.4	19	3088700	285840	890360	0	1682000	1197800	0	235060	1286180	716430	1.79526	null	null			-4.4	-2.3	(1)(2)(4)(5)(6)	NO
PBANKA_1028400.1-p1;tr|A0A1B0GXC3|A0A1B0GXC3_MOUSE;tr|I7HLV2|I7HLV2_MOUSE;sp|Q6ZWV3|RL10_MOUSE;sp|P86048|RL10L_MOUSE	PBANKA_1028400.1-p1	PBANKA_1028400.1	60S ribosomal protein L10, putative	25246	1	0	0	1	0	0	0	0	5	0	0	5	0	0	0	0	0	0	0	0	0	0	0	0	0	0	not quantified	null	null			-3.9	-1.6	(2)(4)(5)	NO
PBANKA_1029400.1-p1	PBANKA_1029400.1-p1	PBANKA_1029400.1	conserved Plasmodium protein, unknown function	40224	2	2	0	2	0	0	0	4	4.4	4.4	0	4.4	0	0	0	8.8	0	0	0	0	0	0	0	876070	0	876070	0	null	null			5	-28.9	(1)(2)(5)(6)	NO
PBANKA_1030100.1-p1	PBANKA_1030100.1-p1	PBANKA_1030100.1	actin II	42654	0	0	0	0	1	0	0	0	0	0	0	4.3	4.8	0	0	0	0	0	0	0	139250	0	0	0	139250	0	¥	null	null			3.3	-36.8	(2)(5)	NO
PBANKA_1031300.1-p1	PBANKA_1031300.1-p1	PBANKA_1031300.1	rhomboid protease ROM8	74088	0	0	0	0	0	0	0	1	0	0	0	0	0	0	0	1.7	0	0	0	0	0	0	0	34404	0	34404	0	null	null			-1.4	-1.8	(2)(4)(5)(6)	NO
PBANKA_1031900.1-p1	PBANKA_1031900.1-p1	PBANKA_1031900.1	eukaryotic translation initiation factor 2 subunit gamma, putative	51262	2	0	0	3	0	0	0	0	10.8	0	0	13.5	0	0	0	0	245750	0	0	331550	0	0	0	0	0	331550	0	null	null			-5.7	-2.4	(1)(2)(4)(5)(6)	NO
PBANKA_1032100.1-p1	PBANKA_1032100.1-p1	PBANKA_1032100.1	rhoptry-associated protein 1, putative	70686	0	0	0	0	2	0	0	0	0	0	0	0	5.3	0	0	0	0	0	0	0	31540	0	0	0	31540	0	¥	HMM: MFIKIVSLFILSRLVFQD, NN: MFIKIVSLFILSRLVFQD	NN Sum: 4, NN D: .82, HMM Prob: .74			-41.3	-5.8	(4)(5)	NO
PBANKA_1032300.1-p1	PBANKA_1032300.1-p1	PBANKA_1032300.1	cytidine triphosphate synthetase, putative	85871	0	0	0	0	0	0	1	1	0	0	0	0	0	0	1.3	1.3	0	0	0	0	0	0	0	0	0	0	not quantified	null	null			-1.2	-16.5	(2)(4)(5)	NO
PBANKA_1033900.1-p1	PBANKA_1033900.1-p1	PBANKA_1033900.1	40S ribosomal protein S8e, putative	24992	5	3	0	4	0	1	0	0	26.1	20.6	0	25.7	0	5	0	0	2337900	899770	0	1619100	0	0	0	0	0	1619100	0	null	null			-5.4	-2.6	(1)(2)(4)(5)(6)	NO
PBANKA_1034000.1-p1	PBANKA_1034000.1-p1	PBANKA_1034000.1	conserved Plasmodium protein, unknown function	21586	0	0	0	0	0	0	0	2	0	0	0	0	0	0	0	9.2	0	0	0	0	0	0	0	268360	0	268360	0	null	null			1.8	-4.7	(2)(5)(6)	NO
PBANKA_1034400.1-p1	PBANKA_1034400.1-p1	PBANKA_1034400.1	plasmepsin IV	50482	2	2	0	3	1	1	0	0	5.8	5.8	0	9.1	3.3	3.3	0	0	148100	211380	0	514130	115370	125010	0	0	115370	319570	0.361016	null	null			-8.4	-3.2	(1)(2)(4)(5)(6)	NO
PBANKA_1035200.1-p1	PBANKA_1035200.1-p1	PBANKA_1035200.1	LCCL domain-containing protein (LAP1)	148200	3	2	47	58	49	59	53	58	4.8	3.6	38.6	48.6	38.2	46	40.6	43.3	2939800	1104800	51172000	346340000	40804000	92196000	110230000	160860000	67402000	1.99799e+08	0.33735	HMM: MRIYNWVSCGFILLQFFMNVYGK, NN: MRIYNWVSCGFILLQFFMNVYGK	NN Sum: 4, NN D: .78, HMM Prob: .91			5.1	13.9	(1)(6)	NO
PBANKA_1037800.1-p1	PBANKA_1037800.1-p1	PBANKA_1037800.1	secreted ookinete adhesive protein	18211	0	1	1	1	2	1	1	0	0	8.4	8.4	8.4	15.1	8.4	8.4	0	0	115230	287170	311840	431310	354190	139030	0	285837	333015	0.85833	HMM: MKRILLFLIPLLFLIIKIEGA, NN: MKRILLFLIPLLFLIIKIEGA	NN Sum: 4, NN D: .88, HMM Prob: 1			19.7	18.8	(6)	NO
PBANKA_1038800.1-p1	PBANKA_1038800.1-p1	PBANKA_1038800.1	conserved Plasmodium protein, unknown function	24632	0	0	0	0	0	0	1	0	0	0	0	0	0	0	12.9	0	0	0	0	0	0	0	139780	0	139780	0	¥	null	null			9.8	2.1	(2)	NO
PBANKA_1039400.1-p1	PBANKA_1039400.1-p1	PBANKA_1039400.1	ubiquitin-40S ribosomal protein S27a, putative	17174	0	0	0	0	0	1	0	0	0	0	0	0	0	11.4	0	0	0	0	0	0	0	611730	0	0	0	611730	0	null	null			-7	-1.7	(2)(4)(5)(6)	NO
PBANKA_1101300.1-p1	PBANKA_1101300.1-p1	PBANKA_1101300.1	skeleton-binding protein 1	90742	1	5	7	0	15	4	10	3	2.6	15.6	49.9	0	66.5	19.6	56.8	26.9	0	2153800	3332900	0	14752000	281140	23261000	290930	1.3782e+07	286035	48.1828	null	null			-8	-6.9	(1)(2)(4)(5)	NO
PBANKA_1103400.1-p1	PBANKA_1103400.1-p1	PBANKA_1103400.1	60S ribosomal protein L31, putative	13982	3	2	1	2	1	1	0	1	29.4	21	8.4	20.2	8.4	8.4	0	8.4	61615	0	358510	77908	132970	240440	0	226300	245740	181549	1.35357	null	null			-2.5	-2.8	(1)(2)(4)(5)(6)	NO
PBANKA_1104100.1-p1	PBANKA_1104100.1-p1	PBANKA_1104100.1	conserved Plasmodium protein, unknown function (TPM2)	31763	0	0	1	0	0	0	0	0	0	0	4	0	0	0	0	0	0	0	288130	0	0	0	0	0	288130	0	¥	HMM: MKIILSLIHYLFFYLFFNFTKCE, NN: MKIILSLIHYLFFYLFFNFTKCE	NN Sum: 4, NN D: .74, HMM Prob: .6			38.5	62.4		YES
PBANKA_1105300.1-p1	PBANKA_1105300.1-p1	PBANKA_1105300.1	conserved Plasmodium protein, unknown function	55056	0	0	1	0	1	0	1	0	0	0	1.8	0	2.9	0	2	0	0	0	0	0	0	0	100570	0	100570	0	¥	HMM: MKLGKVWIFIALVYVVTSL, NN: MKLGKVWIFIALVYVVTSL	NN Sum: 4, NN D: .79, HMM Prob: .96			3.4	-2.6	(5)	NO
PBANKA_1106700.1-p1	PBANKA_1106700.1-p1	PBANKA_1106700.1	60S ribosomal protein L4, putative	46131	9	4	2	9	6	9	0	0	27.3	11.9	7.1	26.8	18.5	26.8	0	0	2961400	524130	676120	2133800	797950	2406700	0	0	737035	2270250	0.324649	null	null			-10	-2	(1)(2)(4)(5)(6)	NO
PBANKA_1106900.1-p1	PBANKA_1106900.1-p1	PBANKA_1106900.1	conserved Plasmodium protein, unknown function	99418	0	0	0	0	0	0	1	0	0	0	0	0	0	0	1.7	0	0	0	0	0	0	0	540610	0	540610	0	¥	null	null			2.6	-9.6	(2)(5)	NO
PBANKA_1112700.1-p1	PBANKA_1112700.1-p1	PBANKA_1112700.1	conserved Plasmodium protein, unknown function	30585	0	0	2	0	1	0	4	0	0	0	7.8	0	5.6	0	18.3	0	0	0	269670	0	174180	0	1649300	0	697717	0	¥	HMM: MLLKFIIFILIFLNKYTESK, NN: MLLKFIIFILIFLNKYTESK	NN Sum: 4, NN D: .8, HMM Prob: .71			8.6	10.9		YES
PBANKA_1113000.1-p1	PBANKA_1113000.1-p1	PBANKA_1113000.1	purine nucleoside phosphorylase, putative	27007	0	0	2	0	2	0	5	0	0	0	8.6	0	7.8	0	23.8	0	0	0	513460	0	433210	0	698460	0	548377	0	¥	null	null			-5.4	-2.3	(2)(4)(5)	NO
PBANKA_1113400.1-p1	PBANKA_1113400.1-p1	PBANKA_1113400.1	secreted ookinete protein, putative	85114	0	0	1	0	2	0	1	0	0	0	2.1	0	3.6	0	2.1	0	0	0	112900	0	73767	0	22703	0	69790	0	¥	HMM: MFRLSIFGTLFLWSIFLIIKTNCF, NN: MFRLSIFGTLFLWSIFLIIKTNCF	NN Sum: 4, NN D: .77, HMM Prob: .76			5.6	14.6		YES
PBANKA_1116800.1-p1	PBANKA_1116800.1-p1	PBANKA_1116800.1	conserved Plasmodium protein, unknown function	53339	0	0	0	1	3	0	0	0	0	0	0	2.5	8.9	0	0	0	0	0	0	224800	105790	0	0	0	105790	224800	0.470596	null	null			-7.8	-1.3	(2)(4)(5)(6)	NO
PBANKA_1117000.1-p1;tr|G3UWL7|G3UWL7_MOUSE;tr|Q3UA95|Q3UA95_MOUSE	PBANKA_1117000.1-p1	PBANKA_1117000.1	histone H2A, putative	14221	0	0	0	1	1	0	0	0	0	0	6.8	17.3	13.5	6.8	6.8	6.8	0	0	0	0	20974	0	0	0	20974	0	¥	null	null			-2.3	-8.2	(2)(4)(5)	NO
PBANKA_1118600.1-p1;sp|Q01853|TERA_MOUSE	PBANKA_1118600.1-p1	PBANKA_1118600.1	cell division cycle protein 48 homologue, putative	90838	0	0	1	1	0	1	0	0	0	0	1.8	1.1	0	1.5	0	0	0	0	0	0	0	0	0	0	0	0	not quantified	null	null			-2.2	-3.5	(2)(4)(5)	NO
PBANKA_1120300.1-p1	PBANKA_1120300.1-p1	PBANKA_1120300.1	conserved Plasmodium protein, unknown function	78111	3	12	0	0	0	1	0	0	5.3	18.3	0	0	0	1.5	0	0	217080	5676300	0	0	0	0	0	0	0	0	not quantified	null	null			-1.8	-1.4	(1)(2)(4)(5)	NO
PBANKA_1122500.1-p1	PBANKA_1122500.1-p1	PBANKA_1122500.1	conserved Plasmodium protein, unknown function	69595	0	0	0	0	0	0	0	2	0	0	0	0	0	0	0	3.1	0	0	0	0	0	0	0	334300	0	334300	0	null	null			-1.8	-4.1	(2)(4)(5)(6)	NO
PBANKA_1122900.1-p1	PBANKA_1122900.1-p1	PBANKA_1122900.1	hexokinase, putative	55458	0	0	0	1	0	0	0	0	0	0	0	2.8	0	0	0	0	0	0	0	0	0	0	0	0	0	0	not quantified	null	null			-6.4	-10	(2)(4)(5)	NO
PBANKA_1125600.1-p1	PBANKA_1125600.1-p1	PBANKA_1125600.1	pyruvate kinase, putative	55546	2	4	0	5	2	1	1	0	4.7	12.3	0	14.1	4.5	2.2	2.3	0	362830	1067000	0	1495200	0	0	552370	0	552370	1495200	0.369429	null	null			-3.6	-3.9	(1)(2)(4)(5)(6)	NO
PBANKA_1127800.1-p1	PBANKA_1127800.1-p1	PBANKA_1127800.1	DnaJ protein, putative	44229	0	0	6	0	6	0	7	0	0	0	18.7	0	20.3	0	22.4	0	0	0	1778400	0	2651000	0	5417200	0	3282200	0	¥	HMM: MIQRKIYFTLVILAVLSTI, NN: MIQRKIYFTLVILAVLSTI	NN Sum: 2, NN D: .6, HMM Prob: .45			-1.2	1.5	(4)	NO
PBANKA_1129000.1-p1	PBANKA_1129000.1-p1	PBANKA_1129000.1	secreted ookinete protein, putative	15843	0	0	1	0	0	0	1	0	0	0	6.8	0	0	0	8.3	0	0	0	0	0	0	0	508530	0	508530	0	¥	HMM: MNYFFVSTYLFFCCFFYNFVLN, NN: MNYFFVSTYLFFCCFFYNFVLNE	NN Sum: 3, NN D: .53, HMM Prob: 0			26.5	74.3		YES
PBANKA_1130900.1-p1	PBANKA_1130900.1-p1	PBANKA_1130900.1	methyltransferase, putative	114838	1	1	0	0	0	0	0	0	1.9	0.8	0	0	0	0	0	0	74595	0	0	0	0	0	0	0	0	0	n/a (LAP3 KO specific)	null	null			-1.5	5.5	(1)(2)(4)	NO
PBANKA_1131400.1-p1	PBANKA_1131400.1-p1	PBANKA_1131400.1	metacaspase 1	69603	3	2	0	4	0	0	0	1	9.7	6.6	0	11.8	0	0	0	1.7	409390	684180	0	828620	0	0	0	0	0	828620	0	null	null			10	24.5	(1)(2)(6)	NO
PBANKA_1133400.1-p1;PBANKA_1133300.1-p1	PBANKA_1133400.1-p1;PBANKA_1133300.1-p1	PBANKA_1133400.1	elongation factor 1-alpha	48958	6	11	5	16	7	4	8	2	23.7	35.4	12.6	49.2	19	10.6	25.3	5.2	846420	4926100	8535000	12987000	6671900	3351500	9936800	1797800	8.38123e+06	6.04543e+06	1.38637	null	null			-11.6	-2.2	(1)(2)(4)(5)(6)	NO
PBANKA_1134100.1-p1	PBANKA_1134100.1-p1	PBANKA_1134100.1	T-complex protein 1 subunit delta, putative	57937	0	0	0	1	1	0	0	0	0	0	0	2.5	2.6	0	0	0	0	0	0	0	79933	0	0	0	79933	0	¥	null	null			-6	-3.5	(2)(4)(5)	NO
PBANKA_1135100.1-p1	PBANKA_1135100.1-p1	PBANKA_1135100.1	40S ribosomal protein S15, putative	17257	6	0	0	2	1	1	0	0	39.7	0	0	19.9	8.6	8.6	0	0	3958700	0	0	509740	255610	312290	0	0	255610	411015	0.621899	null	null			-4.8	-2.7	(1)(2)(4)(5)(6)	NO
PBANKA_1137900.1-p1	PBANKA_1137900.1-p1	PBANKA_1137900.1	proliferating cell nuclear antigen 1, putative	30674	0	0	0	1	0	0	1	0	0	0	0	4.7	0	0	4.7	0	0	0	0	98853	0	0	42533	0	42533	98853	0.430265	null	null			-1.1	-33.1	(2)(4)(5)(6)	NO
PBANKA_1141700.1-p1;PBANKA_0610300.1-p1	PBANKA_1141700.1-p1;PBANKA_0610300.1-p1	PBANKA_1141700.1	ubiquitin-60S ribosomal protein L40, putative	14617	1	1	0	1	1	0	0	0	19.5	12.5	7	12.5	19.5	0	0	0	256130	566680	0	576230	218590	0	0	0	218590	576230	0.379345	null	null			-2.9	-1.1	(1)(2)(4)(5)(6)	NO
PBANKA_1142100.1-p1	PBANKA_1142100.1-p1	PBANKA_1142100.1	conserved Plasmodium protein, unknown function	399656	0	14	0	0	0	0	0	3	0	5.6	0	0	0	0	0	1.1	0	1720200	0	0	0	0	0	380270	0	380270	0	null	null			-3.9	-1.5	(1)(2)(4)(5)(6)	NO
PBANKA_1143700.1-p1	PBANKA_1143700.1-p1	PBANKA_1143700.1	secreted ookinete protein, putative	148254	0	0	3	1	3	0	2	0	0	0	2.1	1.1	2.9	0	3.2	0	0	0	181100	0	61067	0	40626	0	94264.3	0	¥	HMM: MGNIKELFIFFCLLSVVFPLIYCE, NN: MGNIKELFIFFCLLSVVFPLIYCE	NN Sum: 4, NN D: .83, HMM Prob: .88			1.9	20.9		YES
PBANKA_1145400.1-p1	PBANKA_1145400.1-p1	PBANKA_1145400.1	Plasmodium exported protein (PHIST), unknown function	55159	0	2	1	2	2	0	7	5	0	3.1	1.5	4.8	5	0	19.1	10.9	0	235160	132720	343970	142400	0	6562300	1429700	2279140	886835	2.56997	HMM: MNTYSKFSKMPKLFYLSALFLAPKYVTSL, NN: MNTYSKFSKMPKLFYLSALFLAPKYVTSL	NN Sum: 3, NN D: .49, HMM Prob: .82			-14.4	-4	(1)(4)(5)	NO
PBANKA_1145800.1-p1	PBANKA_1145800.1-p1	PBANKA_1145800.1	membrane associated histidine-rich protein 1a	20368	0	0	1	0	1	0	1	0	0	0	7.8	0	7.8	0	7.8	0	0	0	0	0	0	0	1043000	0	1043000	0	¥	null	null			-8.9	-5.1	(2)(4)(5)	NO
PBANKA_1200600.1-p1	PBANKA_1200600.1-p1	PBANKA_1200600.1	Plasmodium exported protein, unknown function	251048	0	0	1	0	2	0	0	0	0	0	1.2	0	4.1	0	0	0	0	0	348580	0	398460	0	0	0	373520	0	¥	HMM: MKSENRINKILIIKIGLLNLIFIWILGY, NN: MKSENRINKILIIKIGLLNLIFIWILGY	NN Sum: 2, NN D: .5, HMM Prob: .01			-13.4	-1.2	(4)(5)	NO
PBANKA_1201900.1-p1	PBANKA_1201900.1-p1	PBANKA_1201900.1	40S ribosomal protein S20e, putative	13512	0	0	0	0	0	0	0	1	0	0	0	0	0	0	0	7.6	0	0	0	0	0	0	0	80766	0	80766	0	null	null			-3.6	-1.6	(2)(4)(5)(6)	NO
PBANKA_1202400.1-p1;REV__PBANKA_1418700.1-p1	PBANKA_1202400.1-p1;REV__PBANKA_1418700.1-p1	PBANKA_1202400.1	60S ribosomal protein L13, putative	23767	1	0	0	0	1	1	0	0	5.4	0	0	0	3.5	5.4	0	0	86437	0	0	0	0	42184	0	0	0	42184	0	null	null			-5.3	-2.1	(2)(4)(5)(6)	NO
PBANKA_1203400.1-p1	PBANKA_1203400.1-p1	PBANKA_1203400.1	U3 small nucleolar RNA-associated protein 25, putative	118645	0	0	0	0	0	1	0	0	0	0	0	0	0	2	0	0	0	0	0	0	0	40147	0	0	0	40147	0	null	null			-3.2	-4.7	(2)(4)(5)(6)	NO
PBANKA_1204400.1-p1	PBANKA_1204400.1-p1	PBANKA_1204400.1	DNA/RNA-binding protein Alba 3, putative	11990	0	0	0	1	1	0	1	1	0	0	0	10.3	10.3	0	10.3	9.3	0	0	0	159670	274790	0	99035	76431	186912	118050	1.58333	null	null			-5.7	-2.3	(2)(4)(5)(6)	NO
PBANKA_1206900.1-p1	PBANKA_1206900.1-p1	PBANKA_1206900.1	tubulin beta chain, putative	49789	7	6	5	10	5	3	8	0	22.2	18.2	13.9	32.8	15.3	9.9	21.3	0	954340	1802500	2458200	4467400	2235400	1773700	3773900	0	2822500	3120550	0.904488	null	null			1.5	-13.9	(1)(2)(5)(6)	NO
PBANKA_1207000.1-p1	PBANKA_1207000.1-p1	PBANKA_1207000.1	nucleolar protein 5, putative	53172	3	8	0	3	0	0	0	0	9	22.2	0	7.5	0	0	0	0	307860	2220200	0	590000	0	0	0	0	0	590000	0	null	null			-3.1	-3.9	(1)(2)(4)(5)(6)	NO
PBANKA_1209100.1-p1	PBANKA_1209100.1-p1	PBANKA_1209100.1	dolichyl-phosphate-mannose protein mannosyltransferase, putative	26100	0	0	1	0	3	0	3	0	0	0	4.4	0	13.3	0	18.7	0	0	0	586070	0	1050800	0	600980	0	745950	0	¥	HMM: MIYNHHFIGIFFWVSFFFKVYNCL, NN: MIYNHHFIGIFFWVSFFFKVYNCL	NN Sum: 4, NN D: .77, HMM Prob: .05	DDEL	(222-225)	-1.4	-1.6	(3)(4)(5)	NO
PBANKA_1210200.1-p1	PBANKA_1210200.1-p1	PBANKA_1210200.1	PRE-binding protein, putative	111201	1	1	0	2	0	0	0	0	0.8	0.8	0	1.8	0	0	0	0	94884	98285	0	237030	0	0	0	0	0	237030	0	null	null			1.4	5.9	(1)(2)(6)	NO
PBANKA_1210800.1-p1	PBANKA_1210800.1-p1	PBANKA_1210800.1	hypoxanthine-guanine phosphoribosyltransferase, putative	26525	0	1	0	1	1	2	1	0	0	7.4	0	7.4	6.1	11.3	4.3	0	0	0	0	0	0	0	21154	0	21154	0	¥	null	null			-12.3	-4.1	(2)(4)(5)	NO
PBANKA_1213600.1-p1	PBANKA_1213600.1-p1	PBANKA_1213600.1	cysteine--tRNA ligase, putative	78377	0	0	0	1	0	0	1	0	0	0	0	1.9	0	0	1.6	0	0	0	0	0	0	0	38267	0	38267	0	¥	HMM: MKLFKFLCLTLFSTLYRKTLFCS, NN: MKLFKFLCLTLFSTLYRKTLFCS	NN Sum: 3, NN D: .55, HMM Prob: .89			-1.1	3.1	(4)	NO
PBANKA_1214000.1-p1	PBANKA_1214000.1-p1	PBANKA_1214000.1	heat shock protein 60, putative	62246	0	0	0	2	0	0	0	0	0	0	0	4.7	0	0	0	0	0	0	0	184530	0	0	0	0	0	184530	0	null	null			-5.2	-2.3	(2)(4)(5)(6)	NO
PBANKA_1214300.1-p1;tr|Q5SX61|Q5SX61_MOUSE;tr|Q5SX60|Q5SX60_MOUSE;tr|Q5SX59|Q5SX59_MOUSE;sp|P21550|ENOB_MOUSE	PBANKA_1214300.1-p1	PBANKA_1214300.1	enolase, putative	49025	4	7	4	10	2	1	3	0	14.6	25.3	8.7	34.3	7	3.6	9.4	0	1037500	2610300	586110	6290800	162550	200330	230210	0	326290	3245565	0.100534	null	null			-6.4	-8.2	(1)(2)(4)(5)(6)	NO
PBANKA_1215600.1-p1	PBANKA_1215600.1-p1	PBANKA_1215600.1	40S ribosomal protein S3A, putative	29984	7	2	2	3	2	3	0	1	19.5	11.1	8.4	14.5	8.4	11.8	0	4.2	1582000	0	478920	355630	476790	748660	0	283300	477855	462530	1.03313	null	null			-5.5	-2.3	(1)(2)(4)(5)(6)	NO
PBANKA_1216500.1-p1	PBANKA_1216500.1-p1	PBANKA_1216500.1	peptidyl-prolyl cis-trans isomerase, putative	18818	0	2	2	2	2	1	2	0	0	12.9	11.2	11.2	11.2	6.5	11.2	0	0	433850	603050	495810	495670	267940	649540	0	582753	381875	1.52603	null	null			-10.2	-2.6	(1)(2)(4)(5)(6)	NO
PBANKA_1217600.1-p1	PBANKA_1217600.1-p1	PBANKA_1217600.1	histone H2A variant, putative	16493	0	0	0	0	1	0	0	0	0	0	5.7	0	16.5	10.1	5.7	5.7	0	0	0	0	265710	0	0	0	265710	0	¥	null	null			-11	-1.3	(2)(4)(5)	NO
PBANKA_1217700.1-p1	PBANKA_1217700.1-p1	PBANKA_1217700.1	ATP-dependent RNA helicase DDX6	49374	12	3	1	8	1	2	0	0	38.1	11.1	4.6	27	4.6	9.5	0	0	3217500	568650	0	2127900	0	0	0	0	0	2127900	0	null	null			1.7	1.4	(1)(2)(6)	NO
PBANKA_1218100.1-p1	PBANKA_1218100.1-p1	PBANKA_1218100.1	oocyst capsule protein	375012	0	0	0	0	0	1	1	0	0	0	0	0	0	0.3	0.3	0	0	0	0	0	0	0	172200	0	172200	0	¥	HMM: MYVINIVYVLIVCLLGTVLSS, NN: MYVINIVYVLIVCLLGTVLSS	NN Sum: 4, NN D: .86, HMM Prob: .98			-5.4	-2	(4)(5)	NO
PBANKA_1218300.1-p1	PBANKA_1218300.1-p1	PBANKA_1218300.1	CPW-WPC family protein	62125	0	0	5	0	3	0	2	0	0	0	10.2	0	6.1	0	4	0	0	0	940620	0	311760	0	295320	0	515900	0	¥	HMM: MTKYFFIIPICFCFVFLNCSGN, NN: MTKYFFIIPICFCFVFLNCSGN	NN Sum: 4, NN D: .68, HMM Prob: .92			16.1	7.8		YES
PBANKA_1219300.1-p1	PBANKA_1219300.1-p1	PBANKA_1219300.1	heat shock protein 110, putative	94897	0	0	0	4	0	1	0	0	0	0	0	5.4	0	1.2	0	0	0	0	0	783710	0	0	0	0	0	783710	0	null	null			-13.9	-3	(2)(4)(5)(6)	NO
PBANKA_1221200.1-p1	PBANKA_1221200.1-p1	PBANKA_1221200.1	60S ribosomal protein L34, putative	18869	2	2	0	1	1	3	0	1	9.1	9.1	0	4.9	4.3	12.2	0	4.9	4117700	4027300	0	1761000	249600	1548800	0	309000	249600	1.20627e+06	0.206919	null	null			-7	-3.1	(1)(2)(4)(5)(6)	NO
PBANKA_1221300.1-p1	PBANKA_1221300.1-p1	PBANKA_1221300.1	conserved Plasmodium protein, unknown function	26805	0	1	0	0	0	0	0	1	0	5.7	0	0	0	0	0	7.9	0	122910	0	0	0	0	0	0	0	0	not quantified	null	null			-3.7	-2.1	(2)(4)(5)	NO
PBANKA_1228900.1-p1	PBANKA_1228900.1-p1	PBANKA_1228900.1	von Willebrand factor A domain-related protein	33699	0	0	0	3	0	0	0	0	0	0	0	16.2	0	0	0	0	0	0	0	388480	0	0	0	0	0	388480	0	HMM: MKSVKGITYIFFSLAFISICMCQ, NN: MKSVKGITYIFFSLAFISICMCQ	NN Sum: 4, NN D: .85, HMM Prob: .96			26.2	9.5	(6)	NO
PBANKA_1229200.1-p1	PBANKA_1229200.1-p1	PBANKA_1229200.1	60S ribosomal protein L19, putative	21595	1	0	1	0	0	1	0	0	4.4	0	5	0	0	5	0	0	0	0	157290	0	0	337270	0	0	157290	337270	0.466362	null	null			-7.1	-2.5	(2)(4)(5)(6)	NO
PBANKA_1231000.1-p1;tr|D3YVF4|D3YVF4_MOUSE;tr|D3Z7I1|D3Z7I1_MOUSE	PBANKA_1231000.1-p1	PBANKA_1231000.1	40S ribosomal protein S11, putative	16074	3	2	3	2	3	4	0	1	25.8	15.9	25.8	22.5	27.2	27.2	0	7.3	1402400	1351700	1226200	1116700	435730	1242200	0	379300	830965	912733	0.910414	null	null			-7.2	-2	(1)(2)(4)(5)(6)	NO
PBANKA_1231700.1-p1;sp|P62918|RL8_MOUSE	PBANKA_1231700.1-p1	PBANKA_1231700.1	60S ribosomal protein L2, putative	27890	3	2	0	2	0	1	0	0	11.9	9.2	0	9.2	0	6.5	0	0	451260	183480	0	147950	0	0	0	0	0	147950	0	null	null			-6.2	-2.8	(1)(2)(4)(5)(6)	NO
PBANKA_1231800.1-p1	PBANKA_1231800.1-p1	PBANKA_1231800.1	60S ribosomal protein L12, putative	18214	3	1	3	0	0	1	0	0	18.8	5.5	23	0	0	9.7	0	0	641980	295510	557010	0	0	269620	0	0	557010	269620	2.06591	null	null			-5.6	-3.1	(1)(2)(4)(5)	NO
PBANKA_1233600.1-p1	PBANKA_1233600.1-p1	PBANKA_1233600.1	secreted ookinete protein, putative	23695	0	0	7	0	7	0	6	0	0	0	28.3	0	32.2	0	31.7	0	0	0	6186000	0	2675200	0	6776200	0	5.21247e+06	0	¥	HMM: MNKLFFFFCFFLNIFFYKACCE, NN: MNKLFFFFCFFLNIFFYKACCE	NN Sum: 4, NN D: .65, HMM Prob: .95			28.4	64.2		YES
PBANKA_1234200.1-p1	PBANKA_1234200.1-p1	PBANKA_1234200.1	40S ribosomal protein S24, putative	15272	7	3	1	2	0	0	0	0	40.6	21.1	6	15	0	0	0	0	4256200	1201100	459170	0	0	0	0	0	459170	0	¥	null	null			-5.7	-2.1	(1)(2)(4)(5)	NO
PBANKA_1234800.1-p1	PBANKA_1234800.1-p1	PBANKA_1234800.1	40S ribosomal protein S9, putative	22145	3	1	1	2	0	1	0	0	20.1	4.8	4.2	9	0	4.2	0	0	1191400	391430	218690	551400	0	0	0	0	218690	551400	0.396609	null	null			-3.5	-1.6	(1)(2)(4)(5)(6)	NO
PBANKA_1238800.1-p1	PBANKA_1238800.1-p1	PBANKA_1238800.1	karyopherin beta, putative	127823	2	3	1	7	5	0	0	0	2.3	3.5	0.9	8.4	5.3	0	0	0	152540	364170	0	597290	437190	0	0	0	437190	597290	0.731956	null	null			-3.9	-2.1	(1)(2)(4)(5)(6)	NO
PBANKA_1242500.1-p1	PBANKA_1242500.1-p1	PBANKA_1242500.1	ATP-dependent RNA helicase DDX41, putative	71847	0	18	0	0	0	4	0	8	0	32.9	0	0	0	7.3	0	12.3	0	8866500	0	0	0	422900	0	3523100	0	1973000	0	null	null			-2.4	-2.9	(1)(2)(4)(5)(6)	NO
PBANKA_1243400.1-p1	PBANKA_1243400.1-p1	PBANKA_1243400.1	nucleolar preribosomal GTPase, putative	62239	2	2	0	0	0	0	0	0	4.6	4.6	0	0	0	0	0	0	125550	241130	0	0	0	0	0	0	0	0	n/a (LAP3 KO specific)	null	null			-1.9	-2.1	(1)(2)(4)(5)	NO
PBANKA_1243500.1-p1	PBANKA_1243500.1-p1	PBANKA_1243500.1	conserved Plasmodium protein, unknown function	27759	0	0	0	0	1	0	2	0	0	0	0	0	4.2	0	14.8	0	0	0	0	0	174620	0	965520	0	570070	0	¥	HMM: MVYTIKGIFFYICLLCIVTR, NN: MVYTIKGIFFYICLLCIVTRNMVLNF	NN Sum: 2, NN D: .56, HMM Prob: .03			19.3	40.3		YES
PBANKA_1300700.1-p1	PBANKA_1300700.1-p1	PBANKA_1300700.1	LCCL domain-containing protein (LAP2)	183692	4	4	60	74	76	81	86	81	5	5.3	40.6	53	49.2	55	57.3	50.2	0	214000	63701000	212850000	155850000	256600000	322100000	338070000	1.8055e+08	2.69173e+08	0.670759	HMM: MHYLFYLVLSAILNCFVRGQ, NN: MHYLFYLVLSAILNCFVRGQ	NN Sum: 4, NN D: .79, HMM Prob: .97			7.4	24.3	(1)(6)	NO
PBANKA_1301300.1-p1	PBANKA_1301300.1-p1	PBANKA_1301300.1	trailer hitch homolog	39068	10	4	2	9	2	8	0	0	44.2	17.2	6.5	36.2	8	34.7	0	0	4815300	784320	307650	4734300	232850	2508600	0	0	270250	3621450	0.0746248	null	null			2.8	2.2	(1)(2)(6)	NO
PBANKA_1301900.1-p1	PBANKA_1301900.1-p1	PBANKA_1301900.1	DNA repair metallo-beta-lactamase protein, putative	91973	1	0	1	0	0	0	1	0	1.6	0	1.6	0	0	0	1.6	0	0	0	0	0	0	0	0	0	0	0	not quantified	null	null			-2.5	-2.7	(2)(4)(5)	NO
PBANKA_1302800.1-p1	PBANKA_1302800.1-p1	PBANKA_1302800.1	thioredoxin peroxidase 1	21653	0	0	3	1	3	1	3	1	0	0	16.9	6.7	18.5	6.2	17.4	6.2	0	0	1411900	413870	844180	171350	1501700	147100	1.25259e+06	244107	5.13134	null	null			-2	2.1	(2)(4)	NO
PBANKA_1303700.1-p1	PBANKA_1303700.1-p1	PBANKA_1303700.1	vesicle-associated membrane protein, putative	26901	0	0	1	0	0	0	0	0	0	0	5.1	0	0	0	0	0	0	0	308960	0	0	0	0	0	308960	0	¥	null	null			-1.9	-5.3	(2)(4)(5)	NO
PBANKA_1303800.1-p1	PBANKA_1303800.1-p1	PBANKA_1303800.1	triosephosphate isomerase, putative	27842	0	0	0	0	0	0	1	0	0	0	0	0	0	0	4	0	0	0	0	0	0	0	24838	0	24838	0	¥	null	null			-3	-10.4	(2)(4)(5)	NO
PBANKA_1308000.1-p1	PBANKA_1308000.1-p1	PBANKA_1308000.1	conserved Plasmodium protein, unknown function	792264	0	0	0	1	0	0	1	0	0	0	0	0.1	0	0	0.1	0	0	0	0	0	0	0	611350	0	611350	0	¥	null	null			-2.7	-16.3	(2)(4)(5)	NO
PBANKA_1308600.1-p1	PBANKA_1308600.1-p1	PBANKA_1308600.1	fructose-bisphosphate aldolase 2	39851	3	7	8	8	8	4	7	0	13.3	22.8	24.1	28.7	24.1	13.8	23.8	0	268250	1567600	2329700	3400100	1627900	684610	1058400	0	1672000	2042355	0.818663	null	null			1.7	-51.5	(1)(2)(5)(6)	NO
PBANKA_1309900.1-p1	PBANKA_1309900.1-p1	PBANKA_1309900.1	M17 leucyl aminopeptidase, putative	72092	0	0	0	2	0	0	0	0	0	0	0	3.6	0	0	0	0	0	0	0	180780	0	0	0	0	0	180780	0	null	null			-4.5	-2.7	(2)(4)(5)(6)	NO
PBANKA_1310800.1-p1	PBANKA_1310800.1-p1	PBANKA_1310800.1	40S ribosomal protein S5, putative	29938	1	1	0	2	0	0	0	0	5.5	5.5	0	11.8	0	0	0	0	1650900	407440	0	650090	0	0	0	0	0	650090	0	null	null			-6.1	-2	(1)(2)(4)(5)(6)	NO
PBANKA_1311400.1-p1	PBANKA_1311400.1-p1	PBANKA_1311400.1	conserved Plasmodium protein, unknown function	13118	0	0	0	0	0	0	2	0	0	0	0	0	0	0	21.4	0	0	0	0	0	0	0	65887	0	65887	0	¥	HMM: MRQIIIFILTIFIVHINIGHSQ, NN: MRQIIIFILTIFIVHINIGHSQ	NN Sum: 4, NN D: .75, HMM Prob: .99			30.1	70.5		YES
PBANKA_1314800.1-p1	PBANKA_1314800.1-p1	PBANKA_1314800.1	elongation factor 2, putative	93374	1	4	4	6	4	1	2	1	2.2	8.3	5.8	10.7	6.1	1.7	3	1.3	383370	393620	684120	783460	542390	196410	315050	122440	513853	367437	1.39848	null	null			-7.8	-1.4	(1)(2)(4)(5)(6)	NO
PBANKA_1315300.1-p1;REV__PBANKA_1014500.1-p1	PBANKA_1315300.1-p1	PBANKA_1315300.1	LCCL domain-containing protein (LAP5)	101605	0	0	25	2	27	1	26	0	0	0	29.6	2.6	35.4	1.5	31.1	0	0	0	41993000	130990	8252200	0	61198000	0	3.71477e+07	130990	283.592	HMM: MELFRFAIITLVFLIHKCYSE, NN: MELFRFAIITLVFLIHKCYSE	NN Sum: 4, NN D: .82, HMM Prob: .99			20.6	69.9		YES
PBANKA_1317200.1-p1	PBANKA_1317200.1-p1	PBANKA_1317200.1	pyridine nucleotide transhydrogenase, putative	135196	0	0	11	0	6	0	10	0	0	0	9.8	0	5.7	0	10.1	0	0	0	4191500	0	1350600	0	2093100	0	2.54507e+06	0	¥	HMM: MIKLIGLIVLFLHLIGHNHCR, NN: MIKLIGLIVLFLHLIGHNHCR	NN Sum: 4, NN D: .77, HMM Prob: .97			15.5	62.5		YES
PBANKA_1318400.1-p1	PBANKA_1318400.1-p1	PBANKA_1318400.1	6-phosphogluconate dehydrogenase, decarboxylating, putative	53356	0	0	0	0	2	0	0	0	0	0	0	0	5.5	0	0	0	0	0	0	0	101820	0	0	0	101820	0	¥	null	null			-10.6	-4.6	(2)(4)(5)	NO
PBANKA_1319500.1-p1	PBANKA_1319500.1-p1	PBANKA_1319500.1	LCCL domain-containing protein (LAP4)	185855	0	0	42	4	38	0	39	0	0	0	24.3	3.9	26.2	0	31.4	0	0	0	73053000	544840	36898000	0	83145000	0	6.43653e+07	544840	118.136	HMM: MLKLFFNYVIAIFMLHFLYVNGE, NN: MLKLFFNYVIAIFMLHFLYVNGE	NN Sum: 4, NN D: .85, HMM Prob: .76			28.7	46.1		YES
PBANKA_1324400.1-p1	PBANKA_1324400.1-p1	PBANKA_1324400.1	60S ribosomal protein L27, putative	16864	13	9	0	9	1	3	0	2	61	59.6	0	60.3	8.2	21.2	0	14.4	24314000	10462000	0	7620500	0	2564700	0	1500000	0	3.89507e+06	0	null	null			-4.3	-1.3	(1)(2)(4)(5)(6)	NO
PBANKA_1326400.1-p1	PBANKA_1326400.1-p1	PBANKA_1326400.1	glyceraldehyde-3-phosphate dehydrogenase	36581	1	6	3	7	5	0	3	2	3.3	30.9	11.9	33.2	19.3	0	13.4	9.2	192030	3328200	1574800	5138100	1772200	0	6567700	781160	3304900	2959630	1.11666	null	null			-5.8	-5.6	(1)(2)(4)(5)(6)	NO
PBANKA_1329300.1-p1	PBANKA_1329300.1-p1	PBANKA_1329300.1	40S ribosomal protein S3, putative	24735	6	5	1	5	2	2	0	1	31.1	29.3	5.9	30.6	11.3	11.3	0	5.9	3728300	1474200	138440	2521600	194870	449030	0	96399	166655	1022343	0.163013	null	null			-7.1	-2.3	(1)(2)(4)(5)(6)	NO
PBANKA_1329400.1-p1	PBANKA_1329400.1-p1	PBANKA_1329400.1	conserved Plasmodium protein, unknown function	36127	0	0	3	0	5	0	5	0	0	0	7.7	0	15.7	0	16.3	0	0	0	964370	0	280350	0	489790	0	578170	0	¥	HMM: MKRVYFVLCVLFSILNINLSE, NN: MKRVYFVLCVLFSILNINLSE	NN Sum: 4, NN D: .73, HMM Prob: .97			25	60.8		YES
PBANKA_1329900.1-p1	PBANKA_1329900.1-p1	PBANKA_1329900.1	conserved Plasmodium protein, unknown function	14906	0	0	0	0	1	0	1	0	0	0	0	0	7	0	16.4	0	0	0	0	0	0	0	943420	0	943420	0	¥	HMM: MKIIIIFCFVLIIFKNVIISK, NN: MKIIIIFCFVLIIFKNVIISK	NN Sum: 4, NN D: .72, HMM Prob: .67			35.4	60.3		YES
PBANKA_1331900.1-p1;tr|Q8BTU6|Q8BTU6_MOUSE;sp|P60843|IF4A1_MOUSE;sp|P10630|IF4A2_MOUSE	PBANKA_1331900.1-p1	PBANKA_1331900.1	eukaryotic initiation factor 4a, putative	45368	2	2	0	5	1	0	1	0	5.8	5.8	0	13.8	3.5	0	3.5	0	120880	224430	0	1322600	81298	0	74241	0	77769.5	1322600	0.0588005	null	null			-8.4	-2.7	(1)(2)(4)(5)(6)	NO
PBANKA_1338100.1-p1	PBANKA_1338100.1-p1	PBANKA_1338100.1	conserved Plasmodium protein, unknown function	30414	0	0	2	0	1	0	1	0	0	0	12.9	0	8	0	8	0	0	0	254560	0	177300	0	498580	0	310147	0	¥	HMM: MKKGMQVYVLIYLIIFLEGYFSL, NN: MKKGMQVYVLIYLIIFLEGYFSL	NN Sum: 4, NN D: .69, HMM Prob: .62			27.6	76.4		YES
PBANKA_1338300.1-p1	PBANKA_1338300.1-p1	PBANKA_1338300.1	60S ribosomal protein L6, putative	21646	2	0	0	1	0	0	0	0	16.3	0	0	8.9	0	0	0	0	246240	0	0	0	0	0	0	0	0	0	not quantified	null	null			-7.8	-1.9	(1)(2)(4)(5)	NO
PBANKA_1338600.1-p1	PBANKA_1338600.1-p1	PBANKA_1338600.1	60S ribosomal protein L23, putative	20691	4	3	1	2	1	2	1	7	21	11	5.5	7.2	5.5	9.4	5.5	23.2	2101000	1179000	259230	1083800	116460	522610	259670	2718700	211787	1.4417e+06	0.1469	null	null			-7	-2.5	(1)(2)(4)(5)(6)	NO
PBANKA_1339100.1-p1	PBANKA_1339100.1-p1	PBANKA_1339100.1	protein BCP1, putative	38042	0	3	0	2	0	0	0	1	0	10.1	0	7.3	0	0	0	3.8	0	471070	0	155410	0	0	0	418820	0	287115	0	null	null			-4	-2.2	(1)(2)(4)(5)(6)	NO
PBANKA_1340100.1-p1	PBANKA_1340100.1-p1	PBANKA_1340100.1	L-lactate dehydrogenase	34423	3	6	2	8	2	1	4	2	15.2	30.4	7	36.7	8.2	5.1	18.4	10.8	316410	2362500	900530	7994200	979490	1805600	2553200	992400	1477740	3597400	0.41078	HMM: MAPKAKIVLVGSGMIGGVMAT, NN: MAPKAKIVLVGSGMIGGVMAT	NN Sum: 4, NN D: .7, HMM Prob: .87			-10	-6.2	(1)(4)(5)(6)	NO
PBANKA_1342300.1-p1;PBANKA_1342300.2-p1	PBANKA_1342300.1-p1;PBANKA_1342300.2-p1	PBANKA_1342300.1	conserved Plasmodium protein, unknown function	33816	0	0	2	0	1	0	3	0	0	0	5.8	0	3.1	0	15.8	0	0	0	3457800	0	1536100	0	3128100	0	2.70733e+06	0	¥	HMM: MNYLALITIFVSIVLLY, NN: MNYLALITIFVSIVLLYEHKIKCLYAK	NN Sum: 4, NN D: .55, HMM Prob: .84			25.1	41.5		YES
PBANKA_1346300.1-p1	PBANKA_1346300.1-p1	PBANKA_1346300.1	CPW-WPC family protein	55011	0	0	2	0	2	0	1	0	0	0	5.3	0	5.1	0	2.6	0	0	0	315810	0	153590	0	0	0	234700	0	¥	HMM: MIRLSFVLLVTFAYVHKFFFFACTV, NN: MIRLSFVLLVTFAYVHKF	NN Sum: 2, NN D: .6, HMM Prob: .68			23.1	53.9		YES
PBANKA_1346700.1-p1	PBANKA_1346700.1-p1	PBANKA_1346700.1	60S ribosomal protein L23, putative	14974	2	0	2	2	1	1	0	1	16.5	0	12.9	16.5	7.2	7.2	0	7.2	524440	0	1027700	498650	440760	573140	0	1115600	734230	729130	1.00699	null	null			-4	-2.6	(1)(2)(4)(5)(6)	NO
PBANKA_1351900.1-p1	PBANKA_1351900.1-p1	PBANKA_1351900.1	60S ribosomal protein L6-2, putative	26742	3	0	0	0	0	0	0	0	19.9	0	0	0	0	0	0	0	668200	0	0	0	0	0	0	0	0	0	n/a (LAP3 KO specific)	null	null			-5.4	-1.6	(1)(2)(4)(5)	NO
PBANKA_1352000.1-p1	PBANKA_1352000.1-p1	PBANKA_1352000.1	elongation factor 1-gamma, putative	46785	0	1	0	4	0	0	0	0	0	3.2	0	12.9	0	0	0	0	0	111130	0	661690	0	0	0	0	0	661690	0	null	null			-6.1	-1.6	(2)(4)(5)(6)	NO
PBANKA_1352500.1-p1	PBANKA_1352500.1-p1	PBANKA_1352500.1	CPW-WPC family protein	63260	0	0	1	0	0	0	3	0	0	0	2.2	0	0	0	5.2	0	0	0	0	0	0	0	90666	0	90666	0	¥	HMM: MKYIVIFSFLSLFKALKFGN, NN: MKYIVIFSFLSLFKALKFGN	NN Sum: 4, NN D: .66, HMM Prob: .36			21	53.6		YES
PBANKA_1353400.1-p1	PBANKA_1353400.1-p1	PBANKA_1353400.1	secreted ookinete protein, putative	93581	0	0	3	0	2	0	2	0	0	0	3.2	0	3.3	0	2.3	0	0	0	853770	0	222970	0	63061	0	379934	0	¥	HMM: MILTLFPTMNIKNKLFLICIYFFILRSAYAE, NN: MILTLFPTMNIKNKLFLICIYFFILRSAYAE	NN Sum: 4, NN D: .8, HMM Prob: .99			1.2	3.8		YES
PBANKA_1354400.1-p1	PBANKA_1354400.1-p1	PBANKA_1354400.1	60S ribosomal protein L18, putative	21700	2	0	0	1	0	1	0	0	14.7	0	0	7.6	0	7.6	0	0	242820	0	0	221510	0	0	0	0	0	221510	0	null	null			-4.8	-1.3	(1)(2)(4)(5)(6)	NO
PBANKA_1355100.1-p1	PBANKA_1355100.1-p1	PBANKA_1355100.1	40S ribosomal protein S6, putative	35469	12	10	2	8	2	5	0	4	35.2	27.4	7.7	21.9	7.7	16.8	0	10	12424000	10980000	0	2673200	0	409550	0	11987000	0	5023250	0	null	null			-5.5	-2.4	(1)(2)(4)(5)(6)	NO
PBANKA_1356600.1-p1	PBANKA_1356600.1-p1	PBANKA_1356600.1	UDP-N-acetylglucosamine pyrophosphorylase, putative	67112	0	0	0	0	0	1	1	0	0	0	0	0	0	1.9	1.9	0	0	0	0	0	0	0	0	0	0	0	not quantified	null	null			-2.8	-1.5	(2)(4)(5)	NO
PBANKA_1357200.1-p1	PBANKA_1357200.1-p1	PBANKA_1357200.1	heat shock protein 110, putative	106159	0	0	6	1	11	0	4	0	0	0	6.4	1.4	14	0	6.4	0	0	0	893090	0	2119100	0	3130400	0	2047530	0	¥	HMM: MKLKLLCYIIIFGILNKLNLVDSA, NN: MKLKLLCYIIIFGILNKLNLVDSA	NN Sum: 4, NN D: .63, HMM Prob: .69	TDEL	(914-917)	-13.2	-1.6	(3)(4)(5)	NO
PBANKA_1359700.1-p1	PBANKA_1359700.1-p1	PBANKA_1359700.1	6-cysteine protein (P47)	48928	0	0	1	0	3	0	1	0	0	0	2.3	0	9	0	2.3	0	0	0	142240	0	114050	0	64603	0	106964	0	¥	HMM: MKGFTGASIIVFYLIKGYLSY, NN: MKGFTGASIIVFYLIKGYLSY	NN Sum: 4, NN D: .67, HMM Prob: .1			5.6	2.4		YES
PBANKA_1360300.1-p1	PBANKA_1360300.1-p1	PBANKA_1360300.1	DNA/RNA-binding protein Alba 4, putative	42165	4	4	1	4	3	1	0	0	15	15	3.5	15	10.4	3.5	0	0	393710	573040	807140	1162000	532040	318960	0	0	669590	740480	0.904265	null	null			-3.3	-1.7	(1)(2)(4)(5)(6)	NO
PBANKA_1360400.1-p1	PBANKA_1360400.1-p1	PBANKA_1360400.1	conserved Plasmodium protein, unknown function	31685	0	0	3	0	0	0	4	0	0	0	10.7	0	0	0	12.1	0	0	0	0	0	0	0	854130	0	854130	0	¥	HMM: MNTILFVFILYLPLILFGVYSI, NN: MNTILFVFILYLPLILFGVYSI	NN Sum: 4, NN D: .81, HMM Prob: .95			17.4	22.2		YES
PBANKA_1364200.1-p1	PBANKA_1364200.1-p1	PBANKA_1364200.1	60S ribosomal protein L17, putative	22853	1	1	0	1	0	0	0	0	8.1	8.1	0	8.1	0	0	0	0	0	0	0	0	0	0	0	0	0	0	not quantified	null	null			-4.1	-2.6	(1)(2)(4)(5)	NO
PBANKA_1365500.1-p1	PBANKA_1365500.1-p1	PBANKA_1365500.1	exported protein IBIS1	37406	0	0	0	0	0	0	2	1	0	0	0	0	0	0	6.4	3.7	0	0	0	0	0	0	86894	63515	86894	63515	1.36809	null	null			-15.5	-4.2	(2)(4)(5)(6)	NO
PBANKA_1400600.1-p1	PBANKA_1400600.1-p1	PBANKA_1400600.1	cytoadherence linked asexual protein, putative	152163	0	0	0	0	0	0	1	0	0	0	0	0	0	0	2.1	0	0	0	0	0	0	0	962360	0	962360	0	¥	HMM: MVSIRNIMKIALVALGVIIGNTFCH, NN: MVSIRNIMKIALVALGVIIGNTFCH	NN Sum: 3, NN D: .59, HMM Prob: .94			-32.2	-4.2	(4)(5)	NO
PBANKA_1401300.1-p1	PBANKA_1401300.1-p1	PBANKA_1401300.1	40S ribosomal protein S7, putative	22481	1	0	1	1	0	1	1	1	4.6	0	4.1	4.6	0	5.7	5.7	4.1	0	0	207990	0	0	324220	252920	382090	230455	353155	0.65256	null	null			-7.7	-1.9	(2)(4)(5)(6)	NO
PBANKA_1406800.1-p1;tr|A0A0G2JEX7|A0A0G2JEX7_MOUSE;tr|A0A0G2JDW7|A0A0G2JDW7_MOUSE;sp|Q6ZWY3|RS27L_MOUSE;sp|Q6ZWU9|RS27_MOUSE	PBANKA_1406800.1-p1;tr|A0A0G2JEX7|A0A0G2JEX7_MOUSE;tr|A0A0G2JDW7|A0A0G2JDW7_MOUSE;sp|Q6ZWY3|RS27L_MOUSE;sp|Q6ZWU9|RS27_MOUSE	PBANKA_1406800.1	40S ribosomal protein S27, putative	9200	0	0	0	0	0	0	0	1	0	0	0	0	0	0	0	9.8	0	0	0	0	0	0	0	224560	0	224560	0	null	null			-6	-2	(2)(4)(5)(6)	NO
PBANKA_1407600.1-p1	PBANKA_1407600.1-p1	PBANKA_1407600.1	60S ribosomal protein L24, putative	18950	1	0	1	0	1	2	0	0	5.5	0	5.5	0	5.5	12.3	0	0	975590	0	770690	0	304050	349580	0	0	537370	349580	1.53719	null	null			-4.9	-2.1	(2)(4)(5)(6)	NO
PBANKA_1410300.1-p1	PBANKA_1410300.1-p1	PBANKA_1410300.1	M1-family alanyl aminopeptidase, putative	123351	0	0	0	2	0	0	1	0	0	0	0	2.1	0	0	1.6	0	0	0	0	239330	0	0	0	0	0	239330	0	HMM: MVLKKLLCFNLFLIIILTF, NN: MVLKKLLCFNLFLIIILTF	NN Sum: 2, NN D: .61, HMM Prob: .8			-8.9	-2	(4)(5)(6)	NO
PBANKA_1411200.1-p1	PBANKA_1411200.1-p1	PBANKA_1411200.1	conserved Plasmodium protein, unknown function	231553	1	0	0	0	0	0	0	1	0.6	0	0	0	0	0	0	0.5	61785	0	0	0	0	0	0	0	0	0	not quantified	null	null			-4	1.4	(2)(4)	NO
PBANKA_1411300.1-p1	PBANKA_1411300.1-p1	PBANKA_1411300.1	eukaryotic translation initation factor 4 gamma, putative	118027	1	0	0	0	0	0	0	1	2.2	0	0	0	0	0	0	1.2	0	0	0	0	0	0	0	54741	0	54741	0	null	null			-7.1	-1.7	(2)(4)(5)(6)	NO
PBANKA_1413200.1-p1	PBANKA_1413200.1-p1	PBANKA_1413200.1	conserved Plasmodium protein, unknown function	43280	0	1	0	0	0	2	0	1	0	3.8	0	0	0	6.6	0	2.7	0	72582	0	0	0	101590	0	62400	0	81995	0	null	null			-2.4	-1.2	(2)(4)(5)(6)	NO
PBANKA_1415200.1-p1	PBANKA_1415200.1-p1	PBANKA_1415200.1	conserved Plasmodium protein, unknown function	74067	0	0	3	0	3	0	3	0	0	0	5.7	0	5.7	0	5.1	0	0	0	1083600	0	255380	0	0	0	669490	0	¥	HMM: MKFFFILFFFLLKCCTK, NN: MKFFFILFFFLLKCCTK	NN Sum: 4, NN D: .78, HMM Prob: .99			16.3	40		YES
PBANKA_1416300.1-p1	PBANKA_1416300.1-p1	PBANKA_1416300.1	40S ribosomal protein S19, putative	16875	6	4	1	5	2	2	1	2	55.9	30.3	7.6	39.3	13.1	13.1	7.6	13.1	1406500	370710	0	592980	49967	82974	0	64689	49967	246881	0.202393	null	null			-3.8	-2.7	(1)(2)(4)(5)(6)	NO
PBANKA_1417300.1-p1	PBANKA_1417300.1-p1	PBANKA_1417300.1	translocation protein SEC63, putative	77763	0	0	1	0	0	0	2	0	0	0	1.5	0	0	0	4.3	0	0	0	0	0	0	0	338330	0	338330	0	¥	null	null			-2.1	1.2	(2)(4)	NO
PBANKA_1421700.1-p1	PBANKA_1421700.1-p1	PBANKA_1421700.1	secreted ookinete protein, putative	26240	0	0	4	0	4	0	1	0	0	0	25	0	25	0	5.8	0	0	0	1779400	0	456060	0	133580	0	789680	0	¥	HMM: MHKWVLLIIYFALIEDICAY, NN: MHKWVLLIIYFALIEDICAY	NN Sum: 4, NN D: .85, HMM Prob: .96			43.2	47.8		YES
PBANKA_1423300.1-p1	PBANKA_1423300.1-p1	PBANKA_1423300.1	DNA/RNA-binding protein Alba 1, putative	26880	2	2	3	4	6	2	0	1	8.3	8.3	17.8	16.9	30.2	14	0	3.3	792810	943710	705410	2174500	1804700	411530	0	325500	1255055	970510	1.29319	null	null			-5.5	-1.8	(1)(2)(4)(5)(6)	NO
PBANKA_1423500.1-p1	PBANKA_1423500.1-p1	PBANKA_1423500.1	60S ribosomal protein L13-2, putative	25418	5	1	1	2	2	3	0	0	24.7	4.2	4.2	9.8	8.4	12.1	0	0	1834100	183100	1409900	454370	1480000	2810500	0	0	1444950	1632435	0.88515	null	null			-8.7	-2.3	(1)(2)(4)(5)(6)	NO
PBANKA_1423600.1-p1	PBANKA_1423600.1-p1	PBANKA_1423600.1	40S ribosomal protein S16, putative	16360	5	1	0	2	0	2	0	0	38.2	7.6	0	16	0	16	0	0	2112800	361250	0	754400	0	257310	0	0	0	505855	0	null	null			-4.8	-2.1	(1)(2)(4)(5)(6)	NO
PBANKA_1424300.1-p1	PBANKA_1424300.1-p1	PBANKA_1424300.1	conserved Plasmodium protein, unknown function	32585	0	0	2	0	2	0	2	0	0	0	7.4	0	7.4	0	7.4	0	0	0	349930	0	166330	0	92732	0	202997	0	¥	null	null			-3.8	1	(2)(4)	NO
PBANKA_1426900.1-p1	PBANKA_1426900.1-p1	PBANKA_1426900.1	ATP-dependent RNA helicase DBP1, putative	104217	4	0	0	3	0	0	0	0	6.3	0	0	4.4	0	0	0	0	288900	0	0	528090	0	0	0	0	0	528090	0	null	null			1	-1.3	(1)(2)(5)(6)	NO
PBANKA_1432000.1-p1	PBANKA_1432000.1-p1	PBANKA_1432000.1	signal recognition particle subunit SRP19, putative	16437	2	0	0	0	0	2	0	0	22.1	0	0	0	0	22.1	0	0	122510	0	0	0	0	196770	0	0	0	196770	0	null	null			-2	-2.3	(1)(2)(4)(5)(6)	NO
PBANKA_1432200.1-p1	PBANKA_1432200.1-p1	PBANKA_1432200.1	male development gene 1	24285	0	0	1	0	1	0	0	0	0	0	4.7	0	4.7	0	0	0	0	0	70181	0	28261	0	0	0	49221	0	¥	HMM: MKCINIPTSTIGCLLLFFLSSQNAQ, NN: MKCINIPTSTIGCLLLFFLSSQNAQ	NN Sum: 4, NN D: .75, HMM Prob: .94			7.8	-2.1	(5)	NO
PBANKA_1434400.1-p1	PBANKA_1434400.1-p1	PBANKA_1434400.1	secreted ookinete protein, putative	39555	0	0	2	0	1	0	2	0	0	0	4.3	0	3.7	0	9.7	0	0	0	394730	0	193540	0	1030600	0	539623	0	¥	HMM: MLLFVYKTWYLLFLYIYVKTE, NN: MLLFVYKTWYLLFLYIYVKTEIKCD	NN Sum: 4, NN D: .58, HMM Prob: .1			9	13.1		YES
PBANKA_1437300.1-p1	PBANKA_1437300.1-p1	PBANKA_1437300.1	endoplasmin, putative	93244	3	2	10	11	19	3	25	1	5	3.5	13.4	17.5	26	4.2	38.4	1.2	205870	242370	10013000	3456400	14519000	74869	42417000	0	2.23163e+07	1.76563e+06	12.6393	HMM: MKIKTKYTYAFFVFLIVLNLLSKNNNVLCH, NN: MKIKTKYTYAFFVFLIVLNLLSKNNNVLCH	NN Sum: 4, NN D: .63, HMM Prob: .44	NDEL	(805-808)	-6.1	-1.7	(1)(3)(4)(5)	NO
PBANKA_1439200.1-p1	PBANKA_1439200.1-p1	PBANKA_1439200.1	polyadenylate-binding protein, putative	93314	0	0	1	0	0	0	0	0	0	0	2.3	0	0	0	0	0	0	0	0	0	0	0	0	0	0	0	not quantified	null	null			-3.8	-1.6	(2)(4)(5)	NO
PBANKA_1444000.1-p1	PBANKA_1444000.1-p1	PBANKA_1444000.1	macrophage migration inhibitory factor	12934	0	0	0	0	1	0	0	0	0	0	0	0	10.3	0	0	0	0	0	0	0	0	0	0	0	0	0	not quantified	null	null			-11.7	-2.6	(2)(4)(5)	NO
PBANKA_1445400.1-p1	PBANKA_1445400.1-p1	PBANKA_1445400.1	protein transport protein SEC13, putative	76699	0	0	1	0	0	0	0	0	0	0	1.7	0	0	0	0	0	0	0	239010	0	0	0	0	0	239010	0	¥	null	null			-2.9	1.1	(2)(4)	NO
PBANKA_1445500.1-p1	PBANKA_1445500.1-p1	PBANKA_1445500.1	pre-mRNA-splicing regulator, putative	65234	0	1	1	0	1	0	0	0	0	1.7	1.3	0	1.3	0	0	0	0	0	101600	0	36028	0	0	0	68814	0	¥	null	null			-8.2	-3.2	(2)(4)(5)	NO
PBANKA_1445600.1-p1	PBANKA_1445600.1-p1	PBANKA_1445600.1	serine/threonine protein kinase RIO1, putative	94414	0	0	1	0	0	0	0	1	0	0	1.8	0	0	0	0	1.5	0	0	0	0	0	0	0	42529	0	42529	0	null	null			-2.1	-2.3	(2)(4)(5)(6)	NO
PBANKA_1449300.1-p1	PBANKA_1449300.1-p1	PBANKA_1449300.1	CPW-WPC family protein	63324	0	0	7	0	4	0	2	0	0	0	13.3	0	8.8	0	4.4	0	0	0	2390600	0	658450	0	556930	0	1.20199e+06	0	¥	HMM: MSILQHISFYFMFLLTFFIFDKEYVFFVH	NN Sum: 1, NN D: .37, HMM Prob: .1			26.5	28.9		YES
PBANKA_1450300.1-p1;sp|P56480|ATPB_MOUSE	PBANKA_1450300.1-p1;sp|P56480|ATPB_MOUSE	PBANKA_1450300.1	ATP synthase subunit beta, mitochondrial	57884	0	1	0	4	0	0	0	0	0	2.6	0	11.1	0	0	0	0	0	129520	0	448190	0	0	0	0	0	448190	0	null	null			-1.6	2.2	(2)(4)(6)	NO
PBANKA_1453900.1-p1	PBANKA_1453900.1-p1	PBANKA_1453900.1	conserved Plasmodium protein, unknown function	22259	0	0	0	0	2	0	3	0	0	0	0	0	14.1	0	25.4	0	0	0	0	0	1045900	0	3037300	0	2041600	0	¥	HMM: MNILLYFCVNFIFVISIYCM, NN: MNILLYFCVNFIFVISIYCM	NN Sum: 4, NN D: .76, HMM Prob: .71			18	30.2		YES
PBANKA_1456100.1-p1	PBANKA_1456100.1-p1	PBANKA_1456100.1	40S ribosomal protein S17, putative	16077	6	4	0	5	1	2	0	0	41.6	34.3	0	35	8	15.3	0	0	2754700	540350	0	1016300	487060	771690	0	0	487060	893995	0.544813	null	null			-5.9	-2.6	(1)(2)(4)(5)(6)	NO
PBANKA_1459300.1-p1	PBANKA_1459300.1-p1	PBANKA_1459300.1	actin I	41884	3	1	4	5	8	4	7	2	17.6	4.8	14.9	31.6	28.5	16.8	25	5.3	603060	0	1393700	2152300	1781900	888290	2577400	746430	1.91767e+06	1262340	1.51914	null	null			-4	1.1	(1)(2)(4)(6)	NO
PBANKA_1460700.1-p1	PBANKA_1460700.1-p1	PBANKA_1460700.1	dipeptidyl aminopeptidase 2	64942	0	0	4	0	4	0	3	0	0	0	10.3	0	11.4	0	8.5	0	0	0	1353400	0	591110	0	950980	0	965163	0	¥	HMM: MKYFLFYFLIIFLIGFVKGD, NN: MKYFLFYFLIIFLIGFVKGD	NN Sum: 4, NN D: .93, HMM Prob: 1			18.8	54.8		YES
PBANKA_1463000.1-p1	PBANKA_1463000.1-p1	PBANKA_1463000.1	osmiophilic body protein G377	309213	0	0	0	0	3	0	0	0	0	0	0	0	1.2	0	0	0	0	0	0	0	321640	0	0	0	321640	0	¥	HMM: MKILLYTFLFCICSGFAKCQ, NN: MKILLYTFLFCICSGFAKCQ	NN Sum: 4, NN D: .79, HMM Prob: 1			1.1	9		YES
PBANKA_1463900.1-p1	PBANKA_1463900.1-p1	PBANKA_1463900.1	conserved Plasmodium protein, unknown function	21593	0	0	2	0	4	0	3	1	0	0	9.8	0	23	0	19.1	6	0	0	527390	0	401080	0	1345500	93405	757990	93405	8.11509	HMM: MINIIYLIMLLHIFIFGSSIQQ, NN: MINIIYLIMLLHIFIFGSSIQQK	NN Sum: 4, NN D: .68, HMM Prob: .75			13.6	8.9		YES
