# Supplementary material for: Plasmodium berghei LAPs form an extended protein complex that facilitates crystalloid targeting and biogenesis
Source: J Proteomics. 2020 Sep 15;227:103925. doi: 10.1016/j.jprot.2020.103925 (PMC7487766; doi:10.1016/j.jprot.2020.103925)
Supplement: Table S2 — Parasite proteins identified by AP-MS of P. berghei ookinetes expressing GFP-tagged TPM2 with and without in vitro crosslinking before pulldown, showing filters and the proteins eliminated by them. [file mmc3.xlsx]

## Sheet: Table S2
PROTEIN IDENTIFICATIONS					PEPTIDE COUNT		SEQUENCE COVERAGE		PROTEIN ABUNDANCE LEVEL			SEQUENCE MOTIF PREDICTIONS (PLASMODB)				TRANSCRIPT RATIOS (RNA SEQ DATA, PLASMODB)		FILTERS
Protein IDs	Majority protein IDs	Leading AcNR	Protein Name	Mol. weight [kDa]	TPM2-GFP crosslinked	TPM2-GFP non-crosslinked	TPM2-GFP crosslinked	TPM2-GFP non-crosslinked	TPM2-GFP crosslinked	TPM2-GFP non-crosslinked	Fold change LFQ crosslinked / non-crosslinked	SignalP Peptide	SignalP Scores	ER retention motif	ER retention motif position	Fold change transcripts gametocytes / asexuals (Otto et al. BMC Biol. 12:86, 2014)	Fold change transcripts female gametocytes / male gametocytes (Yeoh et al. BMC Genomics 18:734-750, 2017)	(1) Absence of a predicted amino-terminal ER signal peptide (SP-HMM algorithm) (2) Presence of a predicted carboxy-terminal ER retention signal (XDEL) for predicted luminal proteins (3) Transcript level ratio gametocytes/asexual stages ≤ 1 (4) Transcript level ratio female gametocyte/male gametocyte ≤ 1 (5) average LFQ ratio TPM2 crosslinked / non-crosslinked ≤ 2	TPM2 INTERACTOME
PBANKA_0105600.1-p1	PBANKA_0105600.1-p1	PBANKA_0105600.1	translation initiation factor IF-2, putative	106718	7	10	7.8	10.8	1294700	1909500	0.678031	null	null			-14.3	-1.8	(1)(3)(4)(5)	NO
PBANKA_0203600.1-p1	PBANKA_0203600.1-p1	PBANKA_0203600.1	conserved Plasmodium protein, unknown function	27001	3	0	19.2	0	1193600	0	¥	HMM: MVIIFPIFFVFVVFLSISCGK, NN: MVIIFPIFFVFVVFLSISCGK	NN Sum: 4, NN D: .75, HMM Prob: .97			11.4	52.3		YES
PBANKA_0204500.1-p1	PBANKA_0204500.1-p1	PBANKA_0204500.1	LCCL domain-containing protein (LAP3)	121559	10	0	12.2	0	1951700	0	¥	HMM: MKRLDCIIFIFLVITTILIYSK, NN: MKRLDCIIFIFLVITTILIYSK	NN Sum: 3, NN D: .63, HMM Prob: .03			7.9	22.2		YES
PBANKA_0210200.1-p1	PBANKA_0210200.1-p1	PBANKA_0210200.1	aspartate--tRNA ligase, putative	81205	13	2	20.1	2.5	16517000	316420	52.1996	null	null			1.1	-1.2	(1)(4)	NO
PBANKA_0305800.1-p1	PBANKA_0305800.1-p1	PBANKA_0305800.1	conserved Plasmodium protein, unknown function	25721	1	3	7.7	14.4	0	601140	0	null	null			-1.5	1.4	(1)(3)(5)	NO
PBANKA_0306800.1-p1	PBANKA_0306800.1-p1	PBANKA_0306800.1	ATP-dependent RNA helicase UAP56, putative	53030	1	0	6.9	0	233950	0	¥	null	null			-6.2	-2.3	(1)(3)(4)	NO
PBANKA_0314500.1-p1	PBANKA_0314500.1-p1	PBANKA_0314500.1	40S ribosomal protein S26, putative	12534	2	2	15	15	4915800	2376800	2.06824	null	null			-4.1	-1.4	(1)(3)(4)	NO
PBANKA_0314700.1-p1	PBANKA_0314700.1-p1	PBANKA_0314700.1	replication factor C subunit 2, putative	37670	1	0	3.9	0	0	0	not quantified	null	null			2	-3.3	(1)(4)(5)	NO
PBANKA_0315200.1-p1	PBANKA_0315200.1-p1	PBANKA_0315200.1	small nuclear ribonucleoprotein Sm D2, putative	11798	0	1	0	24.8	0	128380	0	null	null			-6.7	-1.6	(1)(3)(4)(5)	NO
PBANKA_0315600.1-p1;sp|P62862|RS30_MOUSE;tr|Q642K5|Q642K5_MOUSE	PBANKA_0315600.1-p1	PBANKA_0315600.1	40S ribosomal protein S30, putative	6433	1	3	12.1	36.2	889850	6600300	0.13482	null	null			-5.9	-1.7	(1)(3)(4)(5)	NO
PBANKA_0405500.1-p1	PBANKA_0405500.1-p1	PBANKA_0405500.1	60S ribosomal protein L7, putative	30489	1	1	3.5	3.5	253800	96806	2.62174	null	null			-8.6	-2.3	(1)(3)(4)	NO
PBANKA_0406500.1-p1	PBANKA_0406500.1-p1	PBANKA_0406500.1	T-complex protein 1 subunit eta, putative	59624	1	0	1.7	0	73627	0	¥	null	null			-3.7	-5.6	(1)(3)(4)	NO
PBANKA_0408400.1-p1	PBANKA_0408400.1-p1	PBANKA_0408400.1	phosphoglycerate mutase, putative	126176	1	0	0.8	0	0	0	not quantified	null	null			1.6	1.7	(1)(5)	NO
PBANKA_0408600.1-p1	PBANKA_0408600.1-p1	PBANKA_0408600.1	eukaryotic translation initiation factor 3 subunit K, putative	28000	0	1	0	8.9	0	609600	0	null	null			-3.1	-2.7	(1)(3)(4)(5)	NO
PBANKA_0410600.1-p1	PBANKA_0410600.1-p1	PBANKA_0410600.1	60S ribosomal protein L26, putative	14790	1	1	15	6.3	0	52250	0	null	null			-7.1	-2.4	(1)(3)(4)(5)	NO
PBANKA_0412900.1-p1	PBANKA_0412900.1-p1	PBANKA_0412900.1	circumsporozoite- and TRAP-related protein	214940	2	0	1.2	0	173110	0	¥	HMM: MNKKFVLALSYLVLCVHFIIAS, NN: MNKKFVLALSYLVLCVHFIIAS	NN Sum: 4, NN D: .81, HMM Prob: .99			5.9	6.5		YES
PBANKA_0413600.1-p1	PBANKA_0413600.1-p1	PBANKA_0413600.1	zinc finger protein, putative	31310	0	5	0	23.4	0	1155200	0	null	null			-5.6	-2.7	(1)(3)(4)(5)	NO
PBANKA_0417200.1-p1	PBANKA_0417200.1-p1	PBANKA_0417200.1	PH domain-containing protein	33011	4	0	15.7	0	3817500	0	¥	HMM: MNLVHFILPILFLQACVVISS, NN: MNLVHFILPILFLQACVVISS	NN Sum: 4, NN D: .73, HMM Prob: .97			27	57.9		YES
PBANKA_0417500.1-p1	PBANKA_0417500.1-p1	PBANKA_0417500.1	60S ribosomal protein L32, putative	15523	2	3	16	25.2	477310	873610	0.546365	null	null			-5.6	-2.6	(1)(3)(4)(5)	NO
PBANKA_0417600.1-p1	PBANKA_0417600.1-p1	PBANKA_0417600.1	LCCL domain-containing protein (LAP6)	169880	3	0	2	0	349110	0	¥	HMM: MNIYFFLICFFVFACMCECS, NN: MNIYFFLICFFVFACMCE	NN Sum: 4, NN D: .83, HMM Prob: 1			21.1	18.1		YES
PBANKA_0417700.1-p1	PBANKA_0417700.1-p1	PBANKA_0417700.1	alpha tubulin 1	50206	1	1	13.9	21	461590	347730	1.32744	null	null			-1	1.5	(1)(3)(5)	NO
PBANKA_0503600.1-p1	PBANKA_0503600.1-p1	PBANKA_0503600.1	60S ribosomal protein L30e, putative	11812	2	5	24.1	63	1000800	28597000	0.0349967	null	null			-4.4	-2	(1)(3)(4)(5)	NO
PBANKA_0506300.1-p1	PBANKA_0506300.1-p1	PBANKA_0506300.1	conserved Plasmodium protein, unknown function	29989	1	2	5.5	10.2	538120	2002200	0.268764	null	null			1.2	2.1	(1)(5)	NO
PBANKA_0508500.1-p1	PBANKA_0508500.1-p1	PBANKA_0508500.1	conserved Plasmodium protein, unknown function	15666	1	0	10.7	0	0	0	not quantified	null	null			-1.1	2.1	(1)(3)(5)	NO
PBANKA_0510200.1-p1	PBANKA_0510200.1-p1	PBANKA_0510200.1	conserved Plasmodium protein, unknown function	36775	3	4	11.6	11.9	366590	441630	0.830084	null	null			-1.9	-2.3	(1)(3)(4)(5)	NO
PBANKA_0511200.1-p1	PBANKA_0511200.1-p1	PBANKA_0511200.1	U3 small nucleolar ribonucleoprotein protein MPP10, putative	80301	0	2	0	4.7	0	259780	0	null	null			-4.4	1.6	(1)(3)(5)	NO
PBANKA_0511400.1-p1	PBANKA_0511400.1-p1	PBANKA_0511400.1	peroxiredoxin, putative	44507	0	4	0	14.9	0	745960	0	null	null			-11.7	1.6	(1)(3)(5)	NO
PBANKA_0511900.1-p1;tr|A0A087WNS0|A0A087WNS0_MOUSE;tr|A0A087WQK0|A0A087WQK0_MOUSE;sp|P27659|RL3_MOUSE	PBANKA_0511900.1-p1	PBANKA_0511900.1	60S ribosomal protein L3, putative	44365	3	3	7.8	7	635940	685290	0.927987	null	null			-8	-2	(1)(3)(4)(5)	NO
PBANKA_0514900.1-p1	PBANKA_0514900.1-p1	PBANKA_0514900.1	28 kDa ookinete surface protein	23519	3	1	18.3	4.7	1949600	73504	26.5237	HMM: MNFKYSFIFLFFIQLAIRYNNAK, NN: MNFKYSFIFLFFIQLAIRYNNAK	NN Sum: 4, NN D: .81, HMM Prob: .8			34.8	60.1		YES
PBANKA_0515000.1-p1	PBANKA_0515000.1-p1	PBANKA_0515000.1	25 kDa ookinete surface antigen precursor	24445	4	2	30	12	2706200	402840	6.7178	HMM: MNTYYSVFLFIYAFLGINYYNAA, NN: MNTYYSVFLFIYAFLGINYYNAA	NN Sum: 4, NN D: .71, HMM Prob: .28			29.3	66.9		YES
PBANKA_0516600.1-p1	PBANKA_0516600.1-p1	PBANKA_0516600.1	leucine-rich repeat protein	36735	5	3	12.6	9.7	2691800	1589000	1.69402	null	null			1.1	-7.9	(1)(4)(5)	NO
PBANKA_0517100.1-p1	PBANKA_0517100.1-p1	PBANKA_0517100.1	conserved Plasmodium protein, unknown function	14281	2	1	19.7	11.5	215600	0	¥	null	null			-2.4	-11	(1)(3)(4)	NO
PBANKA_0521800.1-p1	PBANKA_0521800.1-p1	PBANKA_0521800.1	ribosome-recycling factor, putative	31333	2	0	7.9	0	112470	0	¥	null	null			-2.2	-2.9	(1)(3)(4)	NO
PBANKA_0522700.1-p1	PBANKA_0522700.1-p1	PBANKA_0522700.1	alpha tubulin 2	49719	6	8	17.6	24.7	8170100	3148600	2.59484	null	null			2.1	-14.8	(1)(4)	NO
PBANKA_0522800.1-p1	PBANKA_0522800.1-p1	PBANKA_0522800.1	40S ribosomal protein S19, putative	20025	4	3	28.5	23.3	6036800	1987900	3.03677	null	null			-4.6	-1.8	(1)(3)(4)	NO
PBANKA_0601900.1-p1	PBANKA_0601900.1-p1	PBANKA_0601900.1	high mobility group protein B1, putative	12405	3	0	23.8	0	2649000	0	¥	null	null			-3.7	-16.2	(1)(3)(4)	NO
PBANKA_0602700.1-p1	PBANKA_0602700.1-p1	PBANKA_0602700.1	nucleosome assembly protein, putative	40318	2	1	5.2	2.3	0	0	not quantified	null	null			-2.2	-2.1	(1)(3)(4)(5)	NO
PBANKA_0604300.1-p1	PBANKA_0604300.1-p1	PBANKA_0604300.1	conserved Plasmodium protein, unknown function	38781	1	0	4.5	0	0	0	not quantified	null	null			-1.1	-27.5	(1)(3)(4)(5)	NO
PBANKA_0604800.1-p1	PBANKA_0604800.1-p1	PBANKA_0604800.1	eukaryotic translation initiation factor 3 subunit C, putative	108912	0	1	0	1.3	0	45356	0	null	null			-8.6	-1.9	(1)(3)(4)(5)	NO
PBANKA_0605700.1-p1	PBANKA_0605700.1-p1	PBANKA_0605700.1	small subunit rRNA processing factor, putative	92278	1	2	1.5	2.7	0	234900	0	null	null			-2.9	-3.8	(1)(3)(4)(5)	NO
PBANKA_0609500.1-p1	PBANKA_0609500.1-p1	PBANKA_0609500.1	kinesin-7, putative	185147	0	1	0	0.9	0	0	not quantified	null	null			10.3	44.2	(1)(5)	NO
PBANKA_0611800.1-p1	PBANKA_0611800.1-p1	PBANKA_0611800.1	N-acetyltransferase, putative	59276	1	0	2.2	0	22715	0	¥	null	null			-1.7	-2.7	(1)(3)(4)	NO
PBANKA_0614500.1-p1	PBANKA_0614500.1-p1	PBANKA_0614500.1	eukaryotic translation initiation factor 3 subunit I, putative	37212	1	4	2.8	14.1	316540	1159300	0.273044	null	null			-6.2	-2.3	(1)(3)(4)(5)	NO
PBANKA_0619100.1-p1;tr|D3YYM6|D3YYM6_MOUSE;tr|D3Z1S8|D3Z1S8_MOUSE;tr|Q91V55|Q91V55_MOUSE;sp|P97461|RS5_MOUSE	PBANKA_0619100.1-p1	PBANKA_0619100.1	40S ribosomal protein S5, putative	21743	1	2	4.6	8.8	392700	334280	1.17476	null	null			-4.9	-2.5	(1)(3)(4)(5)	NO
PBANKA_0619200.1-p1	PBANKA_0619200.1-p1	PBANKA_0619200.1	secreted ookinete protein, putative	54714	3	0	5	0	568080	0	¥	HMM: MNKLLMLSLFLYGVAAV, NN: MNKLLMLSLFLYGVAAV	NN Sum: 4, NN D: .89, HMM Prob: 1			6.1	-3	(4)	NO
PBANKA_0620300.1-p1	PBANKA_0620300.1-p1	PBANKA_0620300.1	conserved Plasmodium protein, unknown function	63424	2	0	6	0	745220	0	¥	HMM: MAYTHLFYIFVFIFLYMYKSE, NN: MAYTHLFYIFVFIFLYMYKSE	NN Sum: 4, NN D: .67, HMM Prob: .03			28.2	38.3		YES
PBANKA_0620900.1-p1	PBANKA_0620900.1-p1	PBANKA_0620900.1	conserved Plasmodium protein, unknown function	130442	0	10	0	12.4	0	4833800	0	null	null			-4.5	-2.4	(1)(3)(4)(5)	NO
PBANKA_0621400.1-p1	PBANKA_0621400.1-p1	PBANKA_0621400.1	RNA-binding protein, putative	133593	0	1	0	1.1	0	0	not quantified	null	null			-4.9	-1.6	(1)(3)(4)(5)	NO
PBANKA_0701600.1-p1	PBANKA_0701600.1-p1	PBANKA_0701600.1	conserved protein, unknown function	25810	2	1	8.3	4.6	200780	64862	3.0955	null	null			-3.5	1	(1)(3)	NO
PBANKA_0702800.1-p1	PBANKA_0702800.1-p1	PBANKA_0702800.1	protein disulfide isomerase	55410	6	0	13.7	0	3357800	0	¥	HMM: MNTKYISFFLFIIPFIFKNYVRSH, NN: MNTKYISFFLFIIPFIFKNYVRSH	NN Sum: 4, NN D: .66, HMM Prob: .27			-3.1	-1.1	(3)(4)	NO
PBANKA_0704800.1-p1	PBANKA_0704800.1-p1	PBANKA_0704800.1	conserved Plasmodium protein, unknown function	44869	8	3	22.5	12.2	3910800	1090800	3.58526	HMM: MKSSIKISYILFLFCLLIRNGICQ, NN: MKSSIKISYILFLFCLLIRNGICQ	NN Sum: 4, NN D: .82, HMM Prob: .94			26.4	66.6		YES
PBANKA_0704900.1-p1	PBANKA_0704900.1-p1	PBANKA_0704900.1	conserved Plasmodium protein, unknown function	33917	4	0	17.3	0	721800	0	¥	HMM: MKIFVSISFVCLISFCKGH, NN: MKIFVSISFVCLISFCKGH	NN Sum: 4, NN D: .62, HMM Prob: .96			32.3	29.4		YES
PBANKA_0707100.1-p1	PBANKA_0707100.1-p1	PBANKA_0707100.1	inner membrane complex protein 1i	57738	3	7	6.9	20.6	38800	2237900	0.0173377	null	null			24.1	17.8	(1)(5)	NO
PBANKA_0709100.1-p1	PBANKA_0709100.1-p1	PBANKA_0709100.1	60S ribosomal protein L22, putative	16025	1	2	6.5	11.6	331540	846940	0.391456	null	null			-5.1	-2	(1)(3)(4)(5)	NO
PBANKA_0711700.1-p1	PBANKA_0711700.1-p1	PBANKA_0711700.1	BRIX domain, putative	34223	0	1	0	2.7	0	51634	0	null	null			-1.3	2.2	(1)(3)(5)	NO
PBANKA_0711900.1-p1;sp|P38647|GRP75_MOUSE	PBANKA_0711900.1-p1	PBANKA_0711900.1	heat shock protein 70	75220	21	23	36.8	34.6	21174000	13954000	1.51741	null	null			-4.1	-2.6	(1)(3)(4)(5)	NO
PBANKA_0712400.1-p1	PBANKA_0712400.1-p1	PBANKA_0712400.1	rRNA-processing protein FCF1, putative	22450	0	2	0	9.8	0	181170	0	null	null			-1.2	-1	(1)(3)(4)(5)	NO
PBANKA_0712600.1-p1	PBANKA_0712600.1-p1	PBANKA_0712600.1	14-3-3 protein	30203	8	4	38.2	18.3	13160000	1200000	10.9667	null	null			-2.2	-2.9	(1)(3)(4)	NO
PBANKA_0712900.1-p1	PBANKA_0712900.1-p1	PBANKA_0712900.1	high mobility group protein B2	11478	4	2	37.8	13.3	24486000	582010	42.0714	null	null			12	21.4	(1)	NO
PBANKA_0714000.1-p1	PBANKA_0714000.1-p1	PBANKA_0714000.1	meiotic recombination protein DMC1	37625	1	0	3.8	0	166940	0	¥	null	null			23.6	67.2	(1)	NO
PBANKA_0714300.1-p1	PBANKA_0714300.1-p1	PBANKA_0714300.1	small heat shock protein HSP20	19448	1	1	8.2	8.2	53778	41664	1.29075	null	null			18.8	48.2	(1)(5)	NO
PBANKA_0800500.1-p1	PBANKA_0800500.1-p1	PBANKA_0800500.1	chitinase	72002	2	1	3.1	2	464020	49504	9.37338	HMM: MNIYVSLFLIIFSTINNAY, NN: MNIYVSLFLIIFSTINNAYSV	NN Sum: 4, NN D: .74, HMM Prob: .87			-2	-2	(3)(4)	NO
PBANKA_0803100.1-p1	PBANKA_0803100.1-p1	PBANKA_0803100.1	DNA replication licensing factor MCM7, putative	94671	2	0	2.1	0	196110	0	¥	null	null			-1.5	-16.1	(1)(3)(4)	NO
PBANKA_0803400.1-p1	PBANKA_0803400.1-p1	PBANKA_0803400.1	40S ribosomal protein S29, putative	6458	0	3	0	42.6	0	4671500	0	null	null			-3.8	-1.7	(1)(3)(4)(5)	NO
PBANKA_0805700.1-p1;tr|D3Z1R1|D3Z1R1_MOUSE;tr|E9PX27|E9PX27_MOUSE;tr|E9Q3D6|E9Q3D6_MOUSE;sp|P08113|ENPL_MOUSE	PBANKA_0805700.1-p1	PBANKA_0805700.1	heat shock protein 90, putative	83212	7	1	11	1.9	5886400	384560	15.3068	null	null			-5.3	-1.7	(1)(3)(4)	NO
PBANKA_0807200.1-p1	PBANKA_0807200.1-p1	PBANKA_0807200.1	conserved Plasmodium protein, unknown function	25873	1	1	3.7	3.7	492450	34092	14.4447	HMM: MNLLLYFLFLYATFWMGSLGK, NN: MNLLLYFLFLYATFWMGSLGK	NN Sum: 4, NN D: .86, HMM Prob: 1			27.1	59.8		YES
PBANKA_0807600.1-p1;tr|A0A1B0GRR3|A0A1B0GRR3_MOUSE;sp|P62281|RS11_MOUSE	PBANKA_0807600.1-p1	PBANKA_0807600.1	40S ribosomal protein S11, putative	18719	5	4	32.9	26.7	1944000	1338400	1.45248	null	null			-4.6	-1.9	(1)(3)(4)(5)	NO
PBANKA_0810500.1-p1	PBANKA_0810500.1-p1	PBANKA_0810500.1	apoptosis-related protein, putative	15535	1	0	6.1	0	0	0	not quantified	null	null			-1.1	1	(1)(3)(5)	NO
PBANKA_0815400.1-p1	PBANKA_0815400.1-p1	PBANKA_0815400.1	conserved Plasmodium protein, unknown function	28506	2	1	7.2	3.6	184310	98983	1.86204	null	null			11.4	28.7	(1)(5)	NO
PBANKA_0818900.1-p1	PBANKA_0818900.1-p1	PBANKA_0818900.1	heat shock protein 70, putative	72146	18	17	33.5	32.6	20665000	26923000	0.767559	HMM: MGNSKAFVLVLFVSLLKFISAV, NN: MGNSKAFVLVLFVSLLKFISAV	NN Sum: 4, NN D: .87, HMM Prob: 1	SDEL	(648-651)	-4	-1.7	(2)(3)(4)(5)	NO
PBANKA_0819300.1-p1	PBANKA_0819300.1-p1	PBANKA_0819300.1	eukaryotic translation initiation factor 3 subunit F, putative	36056	0	1	0	3.8	0	481800	0	null	null			-3	-3.2	(1)(3)(4)(5)	NO
PBANKA_0819900.1-p1	PBANKA_0819900.1-p1	PBANKA_0819900.1	nucleosome assembly protein	31688	13	0	39.7	0	22756000	0	¥	null	null			-1.9	-26.6	(1)(3)(4)	NO
PBANKA_0820200.1-p1	PBANKA_0820200.1-p1	PBANKA_0820200.1	thioredoxin-like protein 1, putative	23413	0	4	0	21.8	0	247140	0	null	null			1.6	5.3	(1)(5)	NO
PBANKA_0823100.1-p1	PBANKA_0823100.1-p1	PBANKA_0823100.1	S-adenosylmethionine synthetase, putative	45098	1	0	2	0	67283	0	¥	null	null			5.2	19.4	(1)	NO
PBANKA_0823400.1-p1	PBANKA_0823400.1-p1	PBANKA_0823400.1	phosphoglycerate kinase, putative	45494	2	0	7.5	0	431570	0	¥	null	null			-6.6	-5.1	(1)(3)(4)	NO
PBANKA_0825900.1-p1	PBANKA_0825900.1-p1	PBANKA_0825900.1	conserved Plasmodium protein, unknown function	41892	1	0	3.1	0	113830	0	¥	HMM: MEEDKSKSFQIFVGIAFYLFYLFYMFTYSF, NN: MEEDKSKSFQIFVGIAFYLFYLFYMFTYSF	NN Sum: 3, NN D: .42, HMM Prob: 0			21.8	47.1		YES
PBANKA_0828400.1-p1	PBANKA_0828400.1-p1	PBANKA_0828400.1	RNA-binding protein, putative	58421	1	0	2	0	50735	0	¥	null	null			1	3.2	(1)	NO
PBANKA_0902900.1-p1	PBANKA_0902900.1-p1	PBANKA_0902900.1	conserved Plasmodium protein, unknown function	20196	1	0	4.6	0	297650	0	¥	HMM: MNISLIFFLAFLFILSYPSNAE, NN: MNISLIFFLAFLFILSYPSNAE	NN Sum: 4, NN D: .91, HMM Prob: 1			15.1	13.8		YES
PBANKA_0903600.1-p1	PBANKA_0903600.1-p1	PBANKA_0903600.1	dynamin-like protein, putative	93518	2	0	2.6	0	156900	0	¥	null	null			-2.4	-3.5	(1)(3)(4)	NO
PBANKA_0905000.1-p1	PBANKA_0905000.1-p1	PBANKA_0905000.1	40S ribosomal protein S21, putative	9190	1	0	11	0	56860	0	¥	null	null			-6.1	-2	(1)(3)(4)	NO
PBANKA_0906400.1-p1	PBANKA_0906400.1-p1	PBANKA_0906400.1	60S ribosomal protein L35ae, putative	16483	0	1	0	11.9	0	49089	0	null	null			-4.6	-1.7	(1)(3)(4)(5)	NO
PBANKA_0906500.1-p1	PBANKA_0906500.1-p1	PBANKA_0906500.1	60S ribosomal protein L28, putative	14582	1	5	11.1	32.5	0	25870000	0	null	null			-6	-1.7	(1)(3)(4)(5)	NO
PBANKA_0906900.1-p1	PBANKA_0906900.1-p1	PBANKA_0906900.1	conserved Plasmodium protein, unknown function	273171	0	1	0	0.5	0	80370	0	null	null			-3.1	-5.4	(1)(3)(4)(5)	NO
PBANKA_0908800.1-p1	PBANKA_0908800.1-p1	PBANKA_0908800.1	conserved Plasmodium protein, unknown function	37037	2	0	7.3	0	99774	0	¥	null	null			1.5	-14.1	(1)(4)	NO
PBANKA_0912300.1-p1	PBANKA_0912300.1-p1	PBANKA_0912300.1	tudor staphylococcal nuclease, putative	117852	1	0	0.9	0	0	0	not quantified	null	null			-10.8	-1	(1)(3)(4)(5)	NO
PBANKA_0912500.1-p1	PBANKA_0912500.1-p1	PBANKA_0912500.1	conserved Plasmodium protein, unknown function	69794	2	0	4.3	0	484190	0	¥	HMM: MANYFMGILGFLLILNYLGNAKGK, NN: MANYFMGILGFLLILNYLGNAKGK	NN Sum: 4, NN D: .79, HMM Prob: .87			15.1	37		YES
PBANKA_0914300.1-p1	PBANKA_0914300.1-p1	PBANKA_0914300.1	protein disulfide isomerase related protein, putative	49213	3	0	6.6	0	1965200	0	¥	HMM: MKLYGKIHFILPVLYLFAKYASSL, NN: MKLYGKIHFILPVLYLFAKYASSL	NN Sum: 4, NN D: .76, HMM Prob: .8			-5	-1.1	(3)(4)	NO
PBANKA_0918000.1-p1	PBANKA_0918000.1-p1	PBANKA_0918000.1	60S acidic ribosomal protein P0, putative	34860	0	4	0	15.6	0	367780	0	null	null			-4.6	-1.3	(1)(3)(4)(5)	NO
PBANKA_0918100.1-p1	PBANKA_0918100.1-p1	PBANKA_0918100.1	60S ribosomal protein L38, putative	9673	3	3	38.3	38.3	10693000	19884000	0.537769	null	null			-5.6	-2.2	(1)(3)(4)(5)	NO
PBANKA_0919100.1-p1	PBANKA_0919100.1-p1	PBANKA_0919100.1	parasitophorous vacuolar protein 1, putative	44696	0	1	0	2.3	0	21625	0	HMM: MMIKVALAIFLSIIPAYAI, NN: MMIKVALAIFLSIIPAYAI	NN Sum: 4, NN D: .89, HMM Prob: .99			-1.9	-3.6	(3)(4)(5)	NO
PBANKA_0922100.1-p1;tr|A0A140T8T3|A0A140T8T3_MOUSE	PBANKA_0922100.1-p1	PBANKA_0922100.1	40S ribosomal protein S18, putative	17881	2	2	15.4	15.4	740020	61983	11.9391	null	null			-3.9	-3	(1)(3)(4)	NO
PBANKA_0923500.1-p1	PBANKA_0923500.1-p1	PBANKA_0923500.1	nuclear preribosomal assembly protein, putative	29553	0	1	0	3.3	0	0	not quantified	null	null			-2.6	1.3	(1)(3)(5)	NO
PBANKA_0926500.1-p1	PBANKA_0926500.1-p1	PBANKA_0926500.1	petidase, M16 family, putative	193363	1	0	0.5	0	72301	0	¥	HMM: MYFNIFIFLIILIYENQSSCQ, NN: MYFNIFIFLIILIYENQSSCQ	NN Sum: 4, NN D: .7, HMM Prob: .75			14.4	45.7		YES
PBANKA_0926700.1-p1	PBANKA_0926700.1-p1	PBANKA_0926700.1	circumsporozoite-related antigen	17943	2	0	31.3	0	2719600	0	¥	HMM: MKINIASILFIIFSLCLVNNAYGK, NN: MKINIASILFIIFSLCLVNNAYGK	NN Sum: 4, NN D: .82, HMM Prob: .98			-8.3	-4.4	(3)(4)	NO
PBANKA_0928900.1-p1	PBANKA_0928900.1-p1	PBANKA_0928900.1	conserved protein, unknown function	14461	0	1	0	8.6	0	325070	0	null	null			-1.8	2.1	(1)(3)(5)	NO
PBANKA_0929600.1-p1	PBANKA_0929600.1-p1	PBANKA_0929600.1	nucleolar protein 56, putative	57645	0	1	0	2.6	0	0	not quantified	null	null			-3.9	-1.6	(1)(3)(4)(5)	NO
PBANKA_0930300.1-p1;tr|Q14AA6|Q14AA6_MOUSE;sp|Q61820|RANT_MOUSE;sp|P62827|RAN_MOUSE	PBANKA_0930300.1-p1	PBANKA_0930300.1	GTP-binding nuclear protein RAN/TC4, putative	24886	3	0	16.8	0	0	0	not quantified	null	null			-7.2	-4.8	(1)(3)(4)(5)	NO
PBANKA_0931100.1-p1	PBANKA_0931100.1-p1	PBANKA_0931100.1	conserved Plasmodium protein, unknown function	24779	1	0	4.1	0	0	0	not quantified	null	null			1.4	1.2	(1)(5)	NO
PBANKA_0932200.1-p1	PBANKA_0932200.1-p1	PBANKA_0932200.1	peptidyl-prolyl cis-trans isomerase, putative	21210	1	0	6.8	0	0	0	not quantified	HMM: MNKLIATILFILALFQTHINAE, NN: MNKLIATILFILALFQTHINAE	NN Sum: 4, NN D: .91, HMM Prob: 1			-2	1.5	(3)(5)	NO
PBANKA_0937700.1-p1	PBANKA_0937700.1-p1	PBANKA_0937700.1	60S ribosomal protein L36, putative	12726	2	0	15.9	0	757560	0	¥	null	null			-5.2	-3.6	(1)(3)(4)	NO
PBANKA_0937800.1-p1	PBANKA_0937800.1-p1	PBANKA_0937800.1	essential nuclear protein 1, putative	50277	0	1	0	2.3	0	228170	0	null	null			-2.9	1	(1)(3)(5)	NO
PBANKA_0941500.1-p1	PBANKA_0941500.1-p1	PBANKA_0941500.1	40S ribosomal protein S4, putative	29844	5	2	16.9	6.9	3671900	1990800	1.84443	null	null			-2.6	-1.7	(1)(3)(4)(5)	NO
PBANKA_0941800.1-p1	PBANKA_0941800.1-p1	PBANKA_0941800.1	histone H2B, putative	13257	5	4	39.8	30.5	7365500	3435100	2.14419	null	null			-2.5	-2.9	(1)(3)(4)	NO
PBANKA_0941900.1-p1	PBANKA_0941900.1-p1	PBANKA_0941900.1	histone H4, putative	11455	1	4	24.3	48.5	408380	2385700	0.171178	null	null			-1	-6.3	(1)(3)(4)(5)	NO
PBANKA_0943400.1-p1	PBANKA_0943400.1-p1	PBANKA_0943400.1	CPW-WPC family protein	67265	1	0	2.2	0	288730	0	¥	HMM: MKKIVVIFLALCIFKKIIGL, NN: MKKIVVIFLALCIFKKIIGL	NN Sum: 4, NN D: .84, HMM Prob: .96			24.6	5.9		YES
PBANKA_1002000.1-p1	PBANKA_1002000.1-p1	PBANKA_1002000.1	conserved Plasmodium protein, unknown function	71288	3	0	6.4	0	554240	0	¥	null	null			-2.6	-3.8	(1)(3)(4)	NO
PBANKA_1010200.1-p1	PBANKA_1010200.1-p1	PBANKA_1010200.1	methionine aminopeptidase 2, putative	65364	2	1	5.4	1.9	866240	133800	6.47414	null	null			-4.5	1.1	(1)(3)	NO
PBANKA_1010500.1-p1	PBANKA_1010500.1-p1	PBANKA_1010500.1	Hsp70/Hsp90 organizing protein, putative	65643	1	0	2.3	0	235460	0	¥	null	null			-8	-5.4	(1)(3)(4)	NO
PBANKA_1019400.1-p1	PBANKA_1019400.1-p1	PBANKA_1019400.1	60S ribosomal protein L7-3, putative	33283	0	3	0	6.7	0	833340	0	null	null			-6.1	-2	(1)(3)(4)(5)	NO
PBANKA_1019500.1-p1	PBANKA_1019500.1-p1	PBANKA_1019500.1	60S ribosomal protein L5, putative	33882	6	5	24.6	21.8	3982300	1907300	2.08793	null	null			-3.4	-1.3	(1)(3)(4)	NO
PBANKA_1022000.1-p1	PBANKA_1022000.1-p1	PBANKA_1022000.1	40S ribosomal protein S25, putative	11795	5	7	46.7	55.2	9181500	13075000	0.702218	null	null			-4.4	-2.3	(1)(3)(4)(5)	NO
PBANKA_1024900.1-p1	PBANKA_1024900.1-p1	PBANKA_1024900.1	DNA replication licensing factor MCM2, putative	111365	1	0	0.9	0	62651	0	¥	null	null			-1.5	-11.9	(1)(3)(4)	NO
PBANKA_1028400.1-p1;tr|A0A1B0GXC3|A0A1B0GXC3_MOUSE;tr|I7HLV2|I7HLV2_MOUSE;sp|Q6ZWV3|RL10_MOUSE;sp|P86048|RL10L_MOUSE	PBANKA_1028400.1-p1	PBANKA_1028400.1	60S ribosomal protein L10, putative	25246	2	0	7.3	0	135320	0	¥	null	null			-3.9	-1.6	(1)(3)(4)	NO
PBANKA_1029400.1-p1	PBANKA_1029400.1-p1	PBANKA_1029400.1	conserved Plasmodium protein, unknown function	40224	1	5	2.6	11.4	393700	2776400	0.141802	null	null			5	-28.9	(1)(4)(5)	NO
PBANKA_1030100.1-p1	PBANKA_1030100.1-p1	PBANKA_1030100.1	actin II	42654	2	0	7.4	0	526510	0	¥	null	null			3.3	-36.8	(1)(4)	NO
PBANKA_1033900.1-p1	PBANKA_1033900.1-p1	PBANKA_1033900.1	40S ribosomal protein S8e, putative	24992	0	2	0	8.7	0	0	not quantified	null	null			-5.4	-2.6	(1)(3)(4)(5)	NO
PBANKA_1034000.1-p1	PBANKA_1034000.1-p1	PBANKA_1034000.1	conserved Plasmodium protein, unknown function	21586	1	2	4.9	9.2	151130	412400	0.366465	null	null			1.8	-4.7	(1)(4)(5)	NO
PBANKA_1034400.1-p1	PBANKA_1034400.1-p1	PBANKA_1034400.1	plasmepsin IV	50482	0	1	0	3.3	0	411090	0	null	null			-8.4	-3.2	(1)(3)(4)(5)	NO
PBANKA_1035200.1-p1	PBANKA_1035200.1-p1	PBANKA_1035200.1	LCCL domain-containing protein (LAP1)	148200	14	2	13.4	2.3	2313400	0	¥	HMM: MRIYNWVSCGFILLQFFMNVYGK, NN: MRIYNWVSCGFILLQFFMNVYGK	NN Sum: 4, NN D: .78, HMM Prob: .91			5.1	13.9		YES
PBANKA_1037800.1-p1	PBANKA_1037800.1-p1	PBANKA_1037800.1	secreted ookinete adhesive protein	18211	0	1	0	4.8	0	0	not quantified	HMM: MKRILLFLIPLLFLIIKIEGA, NN: MKRILLFLIPLLFLIIKIEGA	NN Sum: 4, NN D: .88, HMM Prob: 1			19.7	18.8	(5)	NO
PBANKA_1101300.1-p1	PBANKA_1101300.1-p1	PBANKA_1101300.1	skeleton-binding protein 1	90742	8	6	51.6	36.9	13454000	2112900	6.36755	null	null			-8	-6.9	(1)(3)(4)	NO
PBANKA_1103400.1-p1	PBANKA_1103400.1-p1	PBANKA_1103400.1	60S ribosomal protein L31, putative	13982	3	3	26.9	26.9	3052300	1757200	1.73702	null	null			-2.5	-2.8	(1)(3)(4)(5)	NO
PBANKA_1104100.1-p1	PBANKA_1104100.1-p1	PBANKA_1104100.1	conserved Plasmodium protein, unknown function (TPM2)	31763	2	8	6.9	28	918030	14072000	0.0652381	HMM: MKIILSLIHYLFFYLFFNFTKCE, NN: MKIILSLIHYLFFYLFFNFTKCE	NN Sum: 4, NN D: .74, HMM Prob: .6			38.5	62.4	(5)	NO
PBANKA_1105300.1-p1	PBANKA_1105300.1-p1	PBANKA_1105300.1	conserved Plasmodium protein, unknown function	55056	1	0	2	0	177580	0	¥	HMM: MKLGKVWIFIALVYVVTSL, NN: MKLGKVWIFIALVYVVTSL	NN Sum: 4, NN D: .79, HMM Prob: .96			3.4	-2.6	(4)	NO
PBANKA_1105400.1-p1	PBANKA_1105400.1-p1	PBANKA_1105400.1	small ubiquitin-related modifier, putative	10842	1	0	10.1	0	70874	0	¥	null	null			-2	-7.4	(1)(3)(4)	NO
PBANKA_1106700.1-p1	PBANKA_1106700.1-p1	PBANKA_1106700.1	60S ribosomal protein L4, putative	46131	0	4	0	12.7	0	906710	0	null	null			-10	-2	(1)(3)(4)(5)	NO
PBANKA_1106900.1-p1	PBANKA_1106900.1-p1	PBANKA_1106900.1	conserved Plasmodium protein, unknown function	99418	1	0	1.1	0	0	0	not quantified	null	null			2.6	-9.6	(1)(4)(5)	NO
PBANKA_1113000.1-p1	PBANKA_1113000.1-p1	PBANKA_1113000.1	purine nucleoside phosphorylase, putative	27007	2	0	7.8	0	1384700	0	¥	null	null			-5.4	-2.3	(1)(3)(4)	NO
PBANKA_1113400.1-p1	PBANKA_1113400.1-p1	PBANKA_1113400.1	secreted ookinete protein, putative	85114	1	1	1.2	1.2	0	0	not quantified	HMM: MFRLSIFGTLFLWSIFLIIKTNCF, NN: MFRLSIFGTLFLWSIFLIIKTNCF	NN Sum: 4, NN D: .77, HMM Prob: .76			5.6	14.6	(5)	NO
PBANKA_1117000.1-p1;tr|G3UWL7|G3UWL7_MOUSE;tr|Q3UA95|Q3UA95_MOUSE	PBANKA_1117000.1-p1	PBANKA_1117000.1	histone H2A, putative	14221	0	1	12	18.8	0	113830	0	null	null			-2.3	-8.2	(1)(3)(4)(5)	NO
PBANKA_1118600.1-p1;sp|Q01853|TERA_MOUSE	PBANKA_1118600.1-p1	PBANKA_1118600.1	cell division cycle protein 48 homologue, putative	90838	3	0	4.4	0	349970	0	¥	null	null			-2.2	-3.5	(1)(3)(4)	NO
PBANKA_1120300.1-p1	PBANKA_1120300.1-p1	PBANKA_1120300.1	conserved Plasmodium protein, unknown function	78111	0	1	0	1.8	0	82282	0	null	null			-1.8	-1.4	(1)(3)(4)(5)	NO
PBANKA_1122500.1-p1	PBANKA_1122500.1-p1	PBANKA_1122500.1	conserved Plasmodium protein, unknown function	69595	1	8	1.3	18.2	326350	2044100	0.159655	null	null			-1.8	-4.1	(1)(3)(4)(5)	NO
PBANKA_1122900.1-p1	PBANKA_1122900.1-p1	PBANKA_1122900.1	hexokinase, putative	55458	1	0	1.8	0	73232	0	¥	null	null			-6.4	-10	(1)(3)(4)	NO
PBANKA_1125600.1-p1	PBANKA_1125600.1-p1	PBANKA_1125600.1	pyruvate kinase, putative	55546	3	1	10	3.3	3390000	286460	11.8341	null	null			-3.6	-3.9	(1)(3)(4)	NO
PBANKA_1131400.1-p1	PBANKA_1131400.1-p1	PBANKA_1131400.1	metacaspase 1	69603	1	1	1.7	1.7	0	0	not quantified	null	null			10	24.5	(1)(5)	NO
PBANKA_1133400.1-p1;PBANKA_1133300.1-p1	PBANKA_1133400.1-p1;PBANKA_1133300.1-p1	PBANKA_1133400.1	elongation factor 1-alpha	48958	9	5	29.8	16.3	13264000	1925200	6.88967	null	null			-11.6	-2.2	(1)(3)(4)	NO
PBANKA_1134100.1-p1	PBANKA_1134100.1-p1	PBANKA_1134100.1	T-complex protein 1 subunit delta, putative	57937	1	0	1.9	0	0	0	not quantified	null	null			-6	-3.5	(1)(3)(4)(5)	NO
PBANKA_1134400.1-p1	PBANKA_1134400.1-p1	PBANKA_1134400.1	conserved Plasmodium protein, unknown function	89028	0	5	0	9.2	0	1227900	0	null	null			-4.3	-2.2	(1)(3)(4)(5)	NO
PBANKA_1135100.1-p1	PBANKA_1135100.1-p1	PBANKA_1135100.1	40S ribosomal protein S15, putative	17257	2	2	12.6	10.6	545180	232290	2.34698	null	null			-4.8	-2.7	(1)(3)(4)	NO
PBANKA_1141700.1-p1;PBANKA_0610300.1-p1	PBANKA_1141700.1-p1;PBANKA_0610300.1-p1	PBANKA_1141700.1	ubiquitin-60S ribosomal protein L40, putative	14617	1	1	12.5	19.5	1431200	434820	3.29148	null	null			-2.9	-1.1	(1)(3)(4)	NO
PBANKA_1142100.1-p1	PBANKA_1142100.1-p1	PBANKA_1142100.1	conserved Plasmodium protein, unknown function	399656	0	32	0	10.3	0	13302000	0	null	null			-3.9	-1.5	(1)(3)(4)(5)	NO
PBANKA_1143500.1-p1	PBANKA_1143500.1-p1	PBANKA_1143500.1	ribosome biogenesis protein MRT4, putative	25930	2	0	9.8	0	237950	0	¥	null	null			-1.9	1.7	(1)(3)	NO
PBANKA_1143700.1-p1	PBANKA_1143700.1-p1	PBANKA_1143700.1	secreted ookinete protein, putative	148254	27	3	21.9	2	83267000	146460	568.531	HMM: MGNIKELFIFFCLLSVVFPLIYCE, NN: MGNIKELFIFFCLLSVVFPLIYCE	NN Sum: 4, NN D: .83, HMM Prob: .88			1.9	20.9		YES
PBANKA_1145800.1-p1	PBANKA_1145800.1-p1	PBANKA_1145800.1	membrane associated histidine-rich protein 1a	20368	1	0	7.8	0	467240	0	¥	null	null			-8.9	-5.1	(1)(3)(4)	NO
PBANKA_1201900.1-p1	PBANKA_1201900.1-p1	PBANKA_1201900.1	40S ribosomal protein S20e, putative	13512	1	1	7.6	7.6	86401	96571	0.894689	null	null			-3.6	-1.6	(1)(3)(4)(5)	NO
PBANKA_1202000.1-p1	PBANKA_1202000.1-p1	PBANKA_1202000.1	inner membrane complex protein 1c	32556	0	3	0	10.4	0	590700	0	null	null			5.5	30.4	(1)(5)	NO
PBANKA_1203400.1-p1	PBANKA_1203400.1-p1	PBANKA_1203400.1	U3 small nucleolar RNA-associated protein 25, putative	118645	0	1	0	2	0	34053	0	null	null			-3.2	-4.7	(1)(3)(4)(5)	NO
PBANKA_1204200.1-p1	PBANKA_1204200.1-p1	PBANKA_1204200.1	conserved Plasmodium protein, unknown function	51618	1	0	6.1	0	252430	0	¥	null	null			17.4	-2.5	(1)(4)	NO
PBANKA_1204400.1-p1	PBANKA_1204400.1-p1	PBANKA_1204400.1	DNA/RNA-binding protein Alba 3, putative	11990	4	1	37.4	10.3	1864800	332910	5.60151	null	null			-5.7	-2.3	(1)(3)(4)	NO
PBANKA_1206100.1-p1	PBANKA_1206100.1-p1	PBANKA_1206100.1	eukaryotic translation initiation factor 3 subunit D, putative	62206	0	2	0	4.5	0	313390	0	null	null			-3.1	-2.5	(1)(3)(4)(5)	NO
PBANKA_1206900.1-p1	PBANKA_1206900.1-p1	PBANKA_1206900.1	tubulin beta chain, putative	49789	9	7	24.9	19.6	5711300	4684400	1.21922	null	null			1.5	-13.9	(1)(4)(5)	NO
PBANKA_1207000.1-p1	PBANKA_1207000.1-p1	PBANKA_1207000.1	nucleolar protein 5, putative	53172	0	1	0	2.3	0	98952	0	null	null			-3.1	-3.9	(1)(3)(4)(5)	NO
PBANKA_1210200.1-p1	PBANKA_1210200.1-p1	PBANKA_1210200.1	PRE-binding protein, putative	111201	1	0	0.9	0	0	0	not quantified	null	null			1.4	5.9	(1)(5)	NO
PBANKA_1210800.1-p1	PBANKA_1210800.1-p1	PBANKA_1210800.1	hypoxanthine-guanine phosphoribosyltransferase, putative	26525	1	0	4.3	0	89567	0	¥	null	null			-12.3	-4.1	(1)(3)(4)	NO
PBANKA_1213600.1-p1	PBANKA_1213600.1-p1	PBANKA_1213600.1	cysteine--tRNA ligase, putative	78377	3	0	4.9	0	211520	0	¥	HMM: MKLFKFLCLTLFSTLYRKTLFCS, NN: MKLFKFLCLTLFSTLYRKTLFCS	NN Sum: 3, NN D: .55, HMM Prob: .89			-1.1	3.1	(3)	NO
PBANKA_1214300.1-p1;tr|Q5SX61|Q5SX61_MOUSE;tr|Q5SX60|Q5SX60_MOUSE;tr|Q5SX59|Q5SX59_MOUSE;sp|P21550|ENOB_MOUSE	PBANKA_1214300.1-p1	PBANKA_1214300.1	enolase, putative	49025	1	0	2	0	984810	0	¥	null	null			-6.4	-8.2	(1)(3)(4)	NO
PBANKA_1215600.1-p1	PBANKA_1215600.1-p1	PBANKA_1215600.1	40S ribosomal protein S3A, putative	29984	2	3	8.4	15.6	590240	1589200	0.371407	null	null			-5.5	-2.3	(1)(3)(4)(5)	NO
PBANKA_1216500.1-p1	PBANKA_1216500.1-p1	PBANKA_1216500.1	peptidyl-prolyl cis-trans isomerase, putative	18818	4	0	20.6	0	813290	0	¥	null	null			-10.2	-2.6	(1)(3)(4)	NO
PBANKA_1217600.1-p1	PBANKA_1217600.1-p1	PBANKA_1217600.1	histone H2A variant, putative	16493	2	1	17.7	16.5	288730	356320	0.810311	null	null			-11	-1.3	(1)(3)(4)(5)	NO
PBANKA_1217700.1-p1	PBANKA_1217700.1-p1	PBANKA_1217700.1	ATP-dependent RNA helicase DDX6	49374	1	3	2.8	9.9	1465900	615780	2.38056	null	null			1.7	1.4	(1)	NO
PBANKA_1218200.1-p1	PBANKA_1218200.1-p1	PBANKA_1218200.1	T-complex protein 1 subunit epsilon, putative	59183	2	0	4.7	0	286250	0	¥	null	null			-3.5	1.3	(1)(3)	NO
PBANKA_1218300.1-p1	PBANKA_1218300.1-p1	PBANKA_1218300.1	CPW-WPC family protein	62125	2	0	4	0	136970	0	¥	HMM: MTKYFFIIPICFCFVFLNCSGN, NN: MTKYFFIIPICFCFVFLNCSGN	NN Sum: 4, NN D: .68, HMM Prob: .92			16.1	7.8		YES
PBANKA_1219300.1-p1	PBANKA_1219300.1-p1	PBANKA_1219300.1	heat shock protein 110, putative	94897	2	1	2.4	1.2	270030	173060	1.56033	null	null			-13.9	-3	(1)(3)(4)(5)	NO
PBANKA_1221200.1-p1	PBANKA_1221200.1-p1	PBANKA_1221200.1	60S ribosomal protein L34, putative	18869	0	2	0	12.2	0	1375800	0	null	null			-7	-3.1	(1)(3)(4)(5)	NO
PBANKA_1229200.1-p1	PBANKA_1229200.1-p1	PBANKA_1229200.1	60S ribosomal protein L19, putative	21595	1	1	5	5	282580	168150	1.68052	null	null			-7.1	-2.5	(1)(3)(4)(5)	NO
PBANKA_1231000.1-p1;tr|D3YVF4|D3YVF4_MOUSE;tr|D3Z7I1|D3Z7I1_MOUSE	PBANKA_1231000.1-p1	PBANKA_1231000.1	40S ribosomal protein S11, putative	16074	4	5	39.7	41.1	2144200	1518900	1.41168	null	null			-7.2	-2	(1)(3)(4)(5)	NO
PBANKA_1231700.1-p1;sp|P62918|RL8_MOUSE	PBANKA_1231700.1-p1	PBANKA_1231700.1	60S ribosomal protein L2, putative	27890	0	2	0	9.2	0	234330	0	null	null			-6.2	-2.8	(1)(3)(4)(5)	NO
PBANKA_1231800.1-p1	PBANKA_1231800.1-p1	PBANKA_1231800.1	60S ribosomal protein L12, putative	18214	0	2	0	18.8	0	708440	0	null	null			-5.6	-3.1	(1)(3)(4)(5)	NO
PBANKA_1232500.1-p1	PBANKA_1232500.1-p1	PBANKA_1232500.1	eukaryotic translation initiation factor 3 subunit B, putative	84182	0	2	0	3.1	0	720920	0	null	null			-5.1	-1.1	(1)(3)(4)(5)	NO
PBANKA_1233600.1-p1	PBANKA_1233600.1-p1	PBANKA_1233600.1	secreted ookinete protein, putative	23695	2	0	13.2	0	988510	0	¥	HMM: MNKLFFFFCFFLNIFFYKACCE, NN: MNKLFFFFCFFLNIFFYKACCE	NN Sum: 4, NN D: .65, HMM Prob: .95			28.4	64.2		YES
PBANKA_1234200.1-p1	PBANKA_1234200.1-p1	PBANKA_1234200.1	40S ribosomal protein S24, putative	15272	6	3	39.8	21.1	3184200	1020800	3.11932	null	null			-5.7	-2.1	(1)(3)(4)	NO
PBANKA_1234800.1-p1	PBANKA_1234800.1-p1	PBANKA_1234800.1	40S ribosomal protein S9, putative	22145	2	2	9.5	9.5	408580	679800	0.60103	null	null			-3.5	-1.6	(1)(3)(4)(5)	NO
PBANKA_1238800.1-p1	PBANKA_1238800.1-p1	PBANKA_1238800.1	karyopherin beta, putative	127823	4	1	4	0.9	777340	0	¥	null	null			-3.9	-2.1	(1)(3)(4)	NO
PBANKA_1242500.1-p1	PBANKA_1242500.1-p1	PBANKA_1242500.1	ATP-dependent RNA helicase DDX41, putative	71847	0	11	0	19.5	0	4658300	0	null	null			-2.4	-2.9	(1)(3)(4)(5)	NO
PBANKA_1300700.1-p1	PBANKA_1300700.1-p1	PBANKA_1300700.1	LCCL domain-containing protein (LAP2)	183692	22	1	17.3	0.7	3527500	0	¥	HMM: MHYLFYLVLSAILNCFVRGQ, NN: MHYLFYLVLSAILNCFVRGQ	NN Sum: 4, NN D: .79, HMM Prob: .97			7.4	24.3		YES
PBANKA_1301300.1-p1	PBANKA_1301300.1-p1	PBANKA_1301300.1	trailer hitch homolog	39068	2	7	6.8	29.4	957270	6316000	0.151563	null	null			2.8	2.2	(1)(5)	NO
PBANKA_1301900.1-p1	PBANKA_1301900.1-p1	PBANKA_1301900.1	DNA repair metallo-beta-lactamase protein, putative	91973	1	1	1.6	1.6	0	0	not quantified	null	null			-2.5	-2.7	(1)(3)(4)(5)	NO
PBANKA_1302800.1-p1	PBANKA_1302800.1-p1	PBANKA_1302800.1	thioredoxin peroxidase 1	21653	3	0	16.9	0	1711600	0	¥	null	null			-2	2.1	(1)(3)	NO
PBANKA_1303700.1-p1	PBANKA_1303700.1-p1	PBANKA_1303700.1	vesicle-associated membrane protein, putative	26901	1	0	5.1	0	368500	0	¥	null	null			-1.9	-5.3	(1)(3)(4)	NO
PBANKA_1303800.1-p1	PBANKA_1303800.1-p1	PBANKA_1303800.1	triosephosphate isomerase, putative	27842	1	0	4	0	48696	0	¥	null	null			-3	-10.4	(1)(3)(4)	NO
PBANKA_1305700.1-p1	PBANKA_1305700.1-p1	PBANKA_1305700.1	vacuolar-sorting protein SNF7, putative	26156	1	0	4	0	35056	0	¥	null	null			4.5	8.4	(1)	NO
PBANKA_1308600.1-p1	PBANKA_1308600.1-p1	PBANKA_1308600.1	fructose-bisphosphate aldolase 2	39851	7	1	21.4	2.2	3913300	30397	128.74	null	null			1.7	-51.5	(1)(4)	NO
PBANKA_1309900.1-p1	PBANKA_1309900.1-p1	PBANKA_1309900.1	M17 leucyl aminopeptidase, putative	72092	1	0	1.9	0	88305	0	¥	null	null			-4.5	-2.7	(1)(3)(4)	NO
PBANKA_1310800.1-p1	PBANKA_1310800.1-p1	PBANKA_1310800.1	40S ribosomal protein S5, putative	29938	0	1	0	3.3	0	0	not quantified	null	null			-6.1	-2	(1)(3)(4)(5)	NO
PBANKA_1314800.1-p1	PBANKA_1314800.1-p1	PBANKA_1314800.1	elongation factor 2, putative	93374	7	0	10.3	0	3002500	0	¥	null	null			-7.8	-1.4	(1)(3)(4)	NO
PBANKA_1315300.1-p1;REV__PBANKA_1014500.1-p1	PBANKA_1315300.1-p1	PBANKA_1315300.1	LCCL domain-containing protein (LAP5)	101605	7	0	10.9	0	271760	0	¥	HMM: MELFRFAIITLVFLIHKCYSE, NN: MELFRFAIITLVFLIHKCYSE	NN Sum: 4, NN D: .82, HMM Prob: .99			20.6	69.9		YES
PBANKA_1317200.1-p1	PBANKA_1317200.1-p1	PBANKA_1317200.1	pyridine nucleotide transhydrogenase, putative	135196	5	0	4.2	0	1513300	0	¥	HMM: MIKLIGLIVLFLHLIGHNHCR, NN: MIKLIGLIVLFLHLIGHNHCR	NN Sum: 4, NN D: .77, HMM Prob: .97			15.5	62.5		YES
PBANKA_1319500.1-p1	PBANKA_1319500.1-p1	PBANKA_1319500.1	LCCL domain-containing protein (LAP4)	185855	8	0	7	0	3078600	0	¥	HMM: MLKLFFNYVIAIFMLHFLYVNGE, NN: MLKLFFNYVIAIFMLHFLYVNGE	NN Sum: 4, NN D: .85, HMM Prob: .76			28.7	46.1		YES
PBANKA_1324400.1-p1	PBANKA_1324400.1-p1	PBANKA_1324400.1	60S ribosomal protein L27, putative	16864	1	9	6.2	48.6	534430	19409000	0.0275352	null	null			-4.3	-1.3	(1)(3)(4)(5)	NO
PBANKA_1326400.1-p1	PBANKA_1326400.1-p1	PBANKA_1326400.1	glyceraldehyde-3-phosphate dehydrogenase	36581	8	1	33.5	4.2	17974000	633240	28.3842	null	null			-5.8	-5.6	(1)(3)(4)	NO
PBANKA_1329300.1-p1	PBANKA_1329300.1-p1	PBANKA_1329300.1	40S ribosomal protein S3, putative	24735	3	5	13.1	23.9	296840	2393500	0.124019	null	null			-7.1	-2.3	(1)(3)(4)(5)	NO
PBANKA_1329400.1-p1	PBANKA_1329400.1-p1	PBANKA_1329400.1	conserved Plasmodium protein, unknown function	36127	2	0	5.1	0	470230	0	¥	HMM: MKRVYFVLCVLFSILNINLSE, NN: MKRVYFVLCVLFSILNINLSE	NN Sum: 4, NN D: .73, HMM Prob: .97			25	60.8		YES
PBANKA_1331900.1-p1;tr|Q8BTU6|Q8BTU6_MOUSE;sp|P60843|IF4A1_MOUSE;sp|P10630|IF4A2_MOUSE	PBANKA_1331900.1-p1	PBANKA_1331900.1	eukaryotic initiation factor 4a, putative	45368	2	0	5.5	0	266510	0	¥	null	null			-8.4	-2.7	(1)(3)(4)	NO
PBANKA_1338600.1-p1	PBANKA_1338600.1-p1	PBANKA_1338600.1	60S ribosomal protein L23, putative	20691	4	9	17.7	34.8	2141200	22838000	0.093756	null	null			-7	-2.5	(1)(3)(4)(5)	NO
PBANKA_1339100.1-p1	PBANKA_1339100.1-p1	PBANKA_1339100.1	protein BCP1, putative	38042	0	2	0	8.2	0	306510	0	null	null			-4	-2.2	(1)(3)(4)(5)	NO
PBANKA_1340100.1-p1	PBANKA_1340100.1-p1	PBANKA_1340100.1	L-lactate dehydrogenase	34423	4	0	14.9	0	7065600	0	¥	HMM: MAPKAKIVLVGSGMIGGVMAT, NN: MAPKAKIVLVGSGMIGGVMAT	NN Sum: 4, NN D: .7, HMM Prob: .87			-10	-6.2	(3)(4)	NO
PBANKA_1342300.1-p1;PBANKA_1342300.2-p1	PBANKA_1342300.1-p1;PBANKA_1342300.2-p1	PBANKA_1342300.1	conserved Plasmodium protein, unknown function	33816	1	0	3.1	0	439450	0	¥	HMM: MNYLALITIFVSIVLLY, NN: MNYLALITIFVSIVLLYEHKIKCLYAK	NN Sum: 4, NN D: .55, HMM Prob: .84			25.1	41.5		YES
PBANKA_1342500.1-p1	PBANKA_1342500.1-p1	PBANKA_1342500.1	conserved Plasmodium protein, unknown function	172086	1	3	0.7	1.8	85267	70342	1.21218	null	null			4.5	70.6	(1)(5)	NO
PBANKA_1346300.1-p1	PBANKA_1346300.1-p1	PBANKA_1346300.1	CPW-WPC family protein	55011	1	0	2.6	0	0	0	not quantified	HMM: MIRLSFVLLVTFAYVHKFFFFACTV, NN: MIRLSFVLLVTFAYVHKF	NN Sum: 2, NN D: .6, HMM Prob: .68			23.1	53.9	(5)	NO
PBANKA_1346700.1-p1	PBANKA_1346700.1-p1	PBANKA_1346700.1	60S ribosomal protein L23, putative	14974	2	3	18	23.7	3527300	2210300	1.59585	null	null			-4	-2.6	(1)(3)(4)(5)	NO
PBANKA_1352500.1-p1	PBANKA_1352500.1-p1	PBANKA_1352500.1	CPW-WPC family protein	63260	1	0	1.7	0	183260	0	¥	HMM: MKYIVIFSFLSLFKALKFGN, NN: MKYIVIFSFLSLFKALKFGN	NN Sum: 4, NN D: .66, HMM Prob: .36			21	53.6		YES
PBANKA_1353400.1-p1	PBANKA_1353400.1-p1	PBANKA_1353400.1	secreted ookinete protein, putative	93581	6	1	8.4	1	8156600	120600	67.6335	HMM: MILTLFPTMNIKNKLFLICIYFFILRSAYAE, NN: MILTLFPTMNIKNKLFLICIYFFILRSAYAE	NN Sum: 4, NN D: .8, HMM Prob: .99			1.2	3.8		YES
PBANKA_1355100.1-p1	PBANKA_1355100.1-p1	PBANKA_1355100.1	40S ribosomal protein S6, putative	35469	7	11	23.5	30.3	12665000	7815800	1.62044	null	null			-5.5	-2.4	(1)(3)(4)(5)	NO
PBANKA_1359700.1-p1	PBANKA_1359700.1-p1	PBANKA_1359700.1	6-cysteine protein (P47)	48928	2	0	4.6	0	333620	0	¥	HMM: MKGFTGASIIVFYLIKGYLSY, NN: MKGFTGASIIVFYLIKGYLSY	NN Sum: 4, NN D: .67, HMM Prob: .1			5.6	2.4		YES
PBANKA_1360300.1-p1	PBANKA_1360300.1-p1	PBANKA_1360300.1	DNA/RNA-binding protein Alba 4, putative	42165	2	1	7.5	3.5	658590	343160	1.91919	null	null			-3.3	-1.7	(1)(3)(4)(5)	NO
PBANKA_1364500.1-p1	PBANKA_1364500.1-p1	PBANKA_1364500.1	conserved Plasmodium protein, unknown function	20814	2	0	12.3	0	1002700	0	¥	HMM: MKKISKYITIIAILFLARFLCI, NN: MKKISKYITIIAILFLARFL	NN Sum: 2, NN D: .55, HMM Prob: .51			-5.2	-3	(3)(4)	NO
PBANKA_1365500.1-p1	PBANKA_1365500.1-p1	PBANKA_1365500.1	exported protein IBIS1	37406	1	0	3.7	0	77839	0	¥	null	null			-15.5	-4.2	(1)(3)(4)	NO
PBANKA_1401300.1-p1	PBANKA_1401300.1-p1	PBANKA_1401300.1	40S ribosomal protein S7, putative	22481	3	3	21.1	21.1	3612400	1444700	2.50045	null	null			-7.7	-1.9	(1)(3)(4)	NO
PBANKA_1403400.1-p1	PBANKA_1403400.1-p1	PBANKA_1403400.1	DNA-directed RNA polymerase II subunit RPB11, putative	14206	1	0	18.3	0	118840	0	¥	null	null			-1.5	-1.5	(1)(3)(4)	NO
PBANKA_1406800.1-p1;tr|A0A0G2JEX7|A0A0G2JEX7_MOUSE;tr|A0A0G2JDW7|A0A0G2JDW7_MOUSE;sp|Q6ZWY3|RS27L_MOUSE;sp|Q6ZWU9|RS27_MOUSE	PBANKA_1406800.1-p1;tr|A0A0G2JEX7|A0A0G2JEX7_MOUSE;tr|A0A0G2JDW7|A0A0G2JDW7_MOUSE;sp|Q6ZWY3|RS27L_MOUSE;sp|Q6ZWU9|RS27_MOUSE	PBANKA_1406800.1	40S ribosomal protein S27, putative	9200	2	0	29.3	0	343670	0	¥	null	null			-6	-2	(1)(3)(4)	NO
PBANKA_1407600.1-p1	PBANKA_1407600.1-p1	PBANKA_1407600.1	60S ribosomal protein L24, putative	18950	1	3	5.5	12.9	458300	917150	0.4997	null	null			-4.9	-2.1	(1)(3)(4)(5)	NO
PBANKA_1411300.1-p1	PBANKA_1411300.1-p1	PBANKA_1411300.1	eukaryotic translation initation factor 4 gamma, putative	118027	2	0	3.2	0	266770	0	¥	null	null			-7.1	-1.7	(1)(3)(4)	NO
PBANKA_1413200.1-p1	PBANKA_1413200.1-p1	PBANKA_1413200.1	conserved Plasmodium protein, unknown function	43280	1	4	2.7	11.8	266170	2082500	0.127813	null	null			-2.4	-1.2	(1)(3)(4)(5)	NO
PBANKA_1415600.1-p1	PBANKA_1415600.1-p1	PBANKA_1415600.1	DNA replication licensing factor MCM4, putative	107501	3	0	3.5	0	353000	0	¥	null	null			1.4	-15.6	(1)(4)	NO
PBANKA_1416300.1-p1	PBANKA_1416300.1-p1	PBANKA_1416300.1	40S ribosomal protein S19, putative	16875	3	3	17.2	17.2	4128900	4449500	0.927947	null	null			-3.8	-2.7	(1)(3)(4)(5)	NO
PBANKA_1417300.1-p1	PBANKA_1417300.1-p1	PBANKA_1417300.1	translocation protein SEC63, putative	77763	1	0	1.2	0	0	0	not quantified	null	null			-2.1	1.2	(1)(3)(5)	NO
PBANKA_1423300.1-p1	PBANKA_1423300.1-p1	PBANKA_1423300.1	DNA/RNA-binding protein Alba 1, putative	26880	3	1	16.9	9.9	2223000	1015700	2.18864	null	null			-5.5	-1.8	(1)(3)(4)	NO
PBANKA_1423500.1-p1	PBANKA_1423500.1-p1	PBANKA_1423500.1	60S ribosomal protein L13-2, putative	25418	3	3	12.1	16.7	1761200	1518300	1.15998	null	null			-8.7	-2.3	(1)(3)(4)(5)	NO
PBANKA_1423600.1-p1	PBANKA_1423600.1-p1	PBANKA_1423600.1	40S ribosomal protein S16, putative	16360	2	4	16	29.9	1352400	1768300	0.764802	null	null			-4.8	-2.1	(1)(3)(4)(5)	NO
PBANKA_1424200.1-p1	PBANKA_1424200.1-p1	PBANKA_1424200.1	conserved Plasmodium protein, unknown function	77345	0	2	0	3.3	0	328420	0	null	null			-3.2	-2	(1)(3)(4)(5)	NO
PBANKA_1424300.1-p1	PBANKA_1424300.1-p1	PBANKA_1424300.1	conserved Plasmodium protein, unknown function	32585	5	0	15.5	0	2149400	0	¥	null	null			-3.8	1	(1)(3)	NO
PBANKA_1426900.1-p1	PBANKA_1426900.1-p1	PBANKA_1426900.1	ATP-dependent RNA helicase DBP1, putative	104217	2	0	2	0	0	0	not quantified	null	null			1	-1.3	(1)(4)(5)	NO
PBANKA_1432000.1-p1	PBANKA_1432000.1-p1	PBANKA_1432000.1	signal recognition particle subunit SRP19, putative	16437	0	1	0	11.4	0	115390	0	null	null			-2	-2.3	(1)(3)(4)(5)	NO
PBANKA_1432200.1-p1	PBANKA_1432200.1-p1	PBANKA_1432200.1	male development gene 1	24285	1	0	4.7	0	42954	0	¥	HMM: MKCINIPTSTIGCLLLFFLSSQNAQ, NN: MKCINIPTSTIGCLLLFFLSSQNAQ	NN Sum: 4, NN D: .75, HMM Prob: .94			7.8	-2.1	(4)	NO
PBANKA_1432300.1-p1	PBANKA_1432300.1-p1	PBANKA_1432300.1	cell traversal protein for ookinetes and sporozoites	20759	1	0	5.4	0	196010	0	¥	HMM: MNKLTKLSVISSVFVFFCFFNVLCLRGK, NN: MNKLTKLSVISSVFVFFCFFNVLCL	NN Sum: 4, NN D: .64, HMM Prob: .69			16.8	5.2		YES
PBANKA_1437300.1-p1	PBANKA_1437300.1-p1	PBANKA_1437300.1	endoplasmin, putative	93244	1	0	1.7	0	397150	0	¥	HMM: MKIKTKYTYAFFVFLIVLNLLSKNNNVLCH, NN: MKIKTKYTYAFFVFLIVLNLLSKNNNVLCH	NN Sum: 4, NN D: .63, HMM Prob: .44	NDEL	(805-808)	-6.1	-1.7	(2)(3)(4)	NO
PBANKA_1439200.1-p1	PBANKA_1439200.1-p1	PBANKA_1439200.1	polyadenylate-binding protein, putative	93314	1	0	1.4	0	194560	0	¥	null	null			-3.8	-1.6	(1)(3)(4)	NO
PBANKA_1444000.1-p1	PBANKA_1444000.1-p1	PBANKA_1444000.1	macrophage migration inhibitory factor	12934	1	0	7.8	0	114080	0	¥	null	null			-11.7	-2.6	(1)(3)(4)	NO
PBANKA_1445400.1-p1	PBANKA_1445400.1-p1	PBANKA_1445400.1	protein transport protein SEC13, putative	76699	1	0	1.7	0	235960	0	¥	null	null			-2.9	1.1	(1)(3)	NO
PBANKA_1445500.1-p1	PBANKA_1445500.1-p1	PBANKA_1445500.1	pre-mRNA-splicing regulator, putative	65234	0	2	0	4.6	0	0	not quantified	null	null			-8.2	-3.2	(1)(3)(4)(5)	NO
PBANKA_1445600.1-p1	PBANKA_1445600.1-p1	PBANKA_1445600.1	serine/threonine protein kinase RIO1, putative	94414	0	1	0	1.5	0	31066	0	null	null			-2.1	-2.3	(1)(3)(4)(5)	NO
PBANKA_1456100.1-p1	PBANKA_1456100.1-p1	PBANKA_1456100.1	40S ribosomal protein S17, putative	16077	4	6	30.7	46.7	2043100	3849700	0.530717	null	null			-5.9	-2.6	(1)(3)(4)(5)	NO
PBANKA_1459300.1-p1	PBANKA_1459300.1-p1	PBANKA_1459300.1	actin I	41884	9	1	32.2	2.7	8787900	251050	35.0046	null	null			-4	1.1	(1)(3)	NO
PBANKA_1463900.1-p1	PBANKA_1463900.1-p1	PBANKA_1463900.1	conserved Plasmodium protein, unknown function	21593	1	0	6	0	128080	0	¥	HMM: MINIIYLIMLLHIFIFGSSIQQ, NN: MINIIYLIMLLHIFIFGSSIQQK	NN Sum: 4, NN D: .68, HMM Prob: .75			13.6	8.9		YES
